# Supplementary material for: Identification of quantitative trait loci controlling soybean seed protein and oil content
Source: PLoS One. 2023 Jun 23;18(6):e0286329. doi: 10.1371/journal.pone.0286329 (PMC10289428; doi:10.1371/journal.pone.0286329)
Supplement: S3 Table — (XLSX) [file pone.0286329.s003.xlsx]

## Sheet: 2018-21 Protein_Oil Avg. Data
S3 Table: Phenotypic protein and oil data for 96 RILs and 2 parental lines
Sample ID Rep2	Sample ID Rep1	2018 Rep1 Protein @13% moisture	2018 Rep2 Protein @13% moisture	Avg. 2018 Protein @ 13% moisture	2019 Rep1 Protein @13% moisture	2019 Rep2 Protein @13% moisture	Avg. 2019 Protein @ 13% moisture	2020 Rep1 Protein @13% moisture	2020 Rep2 Protein @13% moisture	Avg. 2020 Protein @ 13% moisture	2020 Rep1 Protein Combustion, %	2020 Rep2 Protein Combustion, %	2020 Avg. Protein Combustion, %	2021 Rep1 Protein @13% moisture	2021 Rep2 Protein @13% moisture	Avg. 2021 Protein @ 13% moisture		2018 Rep1 Oil @ 13% moisture	2018 Rep2 Oil @ 13% moisture	Avg. 2018 Oil @ 13% moisture	2019 Rep1 Oil @ 13% moisture	2019 Rep2 Oil @ 13% moisture	Avg. 2019 Oil @ 13% moisture	2020 Rep1 Oil @ 13% moisture	2020 Rep2 Oil @ 13% moisture	Avg. 2020 Oil @ 13% moisture	2021 Rep1 Oil @ 13% moisture	2021 Rep2 Oil @ 13% moisture	Avg. 2021 Oil @ 13% moisture
5151	4549	33.0513	37.5927	35.322	31.3925	31.3302	31.3613	32.3234	32.915	32.6192	32.62	33.66	33.14	32.3833	29.7233	31.0533		17.6349	15.5556	16.5953	19.1255	18.1874	18.6564	17.6552	16.9998	17.3275	17.2956	19.0298	18.1627
5152	4550	35.0088	34.5129	34.7609	35.8208	35.0378	35.4293	35.3017	34.2258	34.7638	37.36	35.9	36.63	33.45	34.1467	33.7983		18.0873	16.6779	17.3826	16.1472	16.6692	16.4082	17.1738	17.255	17.2144	17.6436	17.0694	17.3565
5153	4551	38.6846	37.571	38.1278	35.5685	36.4211	35.9948	34.5071	34.3186	34.4128	34.24	36.22	35.23	33.9767	33.3533	33.665		16.6605	16.3777	16.5191	16.5445	15.8688	16.2066	18.2526	17.7509	18.0018	18.4672	18.8558	18.6615
5154	4552	39.9417	41.3424	40.642	39.034	38.425	38.7295	38.7875	39.3327	39.0601	42.22	43.3	42.76	37.9267	37.33	37.6283		14.9553	14.9945	14.9749	14.6479	14.8074	14.7277	15.0481	14.8306	14.9394	15.3497	16.2139	15.7818
5155	4553	35.061	37.0228	36.0419	35.0117	31.581	33.2964	32.5525	34.7362	33.6444	34.41	35.15	34.78	31.52	29.8433	30.6817		17.8959	16.8693	17.3826	16.5909	17.7451	17.168	18.8674	18.792	18.8297	18.5484	19.0124	18.7804
5156	4554	40.6899	41.1292	40.9096	40.9248	40.7125	40.8187	37.9958	36.8532	37.4245	42.46	39.96	41.21	36.98	37.6867	37.3333		15.8079	15.0162	15.4121	13.0369	14.2106	13.6238	14.3869	16.0051	15.196	15.2366	14.819	15.0278
5157	4555	35.7657	37.3056	36.5357	32.6453	31.1808	31.913	36.3776	37.729	37.0533	38.44	39.04	38.74	33.9933	34.9233	34.4583		15.1815	15.0771	15.1293	16.327	17.186	16.7565	14.5348	13.4183	13.9765	16.675	16.1965	16.4358
5158	4556	38.7672	39.0543	38.9108	41.0118	39.6372	40.3245	40.7131	38.7643	39.7387	44.47	44.35	44.41	36.72	37.6233	37.1717		16.5474	16.2037	16.3756	14.3941	15.349	14.8716	14.3811	15.7876	15.0844	17.3478	16.6286	16.9882
5159	4557	36.4443	38.3409	37.3926	39.2341	38.7904	39.0122	39.2602	39.8547	39.5575	41.73	42.57	42.15	37.5367	37.1933	37.365		18.4048	18.1743	18.2896	15.8195	16.2487	16.0341	16.9911	16.8055	16.8983	17.1361	17.4725	17.3043
5160	4558	37.7232	41.0074	39.3653	38.8107	38.4685	38.6396	37.903	40.0316	38.9673	42.76	42.8	42.78	37.92	37.4233	37.6717		18.1743	15.847	17.0107	15.7905	15.2888	15.5397	16.5474	16.2893	16.4184	16.7069	16.7475	16.7272
5161	4559	40.2462	40.3158	40.281	37.9784	39.6488	38.8136	38.8194	39.179	38.9992	43.49	42.78	43.135	37.91	37.8	37.855		14.4507	13.9809	14.2158	14.8886	13.5517	14.2202	14.6711	14.5493	14.6102	14.6653	15.341	15.0032
5162	4560	38.9238	39.9765	39.4502	38.665	41.5034	40.0842	39.6372	40.5449	40.091	45.68	45.63	45.655	38.35	39.0867	38.7183		15.6252	14.9118	15.2685	14.84	13.2088	14.0244	13.4357	14.9321	14.1839	15.5353	14.6305	15.0829
5163	4561	34.1127	35.7222	34.9175	36.8068	38.5736	37.6902	35.1335	35.7628	35.4481	39.05	39.17	39.11	35.0467	33.99	34.5183		16.3821	15.2598	15.8209	14.0911	12.5128	13.3019	15.3526	15.7354	15.544	16.3183	16.5213	16.4198
5164	4562	35.7048	37.5405	36.6227	36.8184	39.4197	38.1191	36.8735	37.3288	37.1012	38.64	38.84	38.74	35.1367	33.3833	34.26		18.4179	16.9911	17.7045	16.1298	14.8451	15.4875	16.8113	16.414	16.6127	18.1453	17.6494	17.8974
5165	4563	38.9847	37.8015	38.3931	37.7319	39.15	38.441	39.6401	36.8851	38.2626	43.04	40.3	41.67	37.25	35.8467	36.5483		16.2168	16.7127	16.4648	15.9442	14.3927	15.1684	14.7436	16.6547	15.6991	16.1675	17.6523	16.9099
5166	4564	39.4719	40.8639	40.1679	38.8629	40.2149	39.5389	41.0727	40.9335	41.0031	45.4	43.95	44.675	37.76	37.32	37.54		14.1984	13.1805	13.6894	14.0128	13.659	13.8359	13.3777	13.6503	13.514	14.6305	14.587	14.6088
5167	4565	40.2636	40.4245	40.3441	37.1722	39.0746	38.1234	38.9035	39.8489	39.3762	42.89	42.24	42.565	37.2767	37.7	37.4883		16.2342	15.4904	15.8623	15.8108	14.8306	15.3207	15.5353	14.9408	15.238	16.8635	14.848	15.8558
5168	4566	36.366	36.3573	36.3616	36.5835	37.6623	37.1229	37.0475	37.4941	37.2708	38.77	38.91	38.84	34.3133	35.0033	34.6583		17.3826	17.0433	17.2129	16.3241	16.5764	16.4502	17.0636	16.6779	16.8708	18.4643	17.4	17.9322
5170	4568	36.5052	34.5129	35.5091	35.6845	36.7981	36.2413	37.2824	35.7135	36.498	38.71	39.17	38.94	34.2533	33.4467	33.85		16.6953	16.6344	16.6649	15.9587	15.2888	15.6238	15.3323	17.0027	16.1675	17.5914	15.9326	16.762
5171	4569	35.0523	36.975	36.0136	34.8826	36.9605	35.9216	36.337	36.8503	36.5937	40.43	39.76	40.095	34.1133	35.46	34.7867		16.704	16.0689	16.3864	16.2603	14.8741	15.5672	16.0892	16.6228	16.356	17.6262	17.3014	17.4638
5172	4570	38.106	40.3767	39.2413	37.8595	37.1207	37.4901	38.5903	38.4453	38.5178	43.14	41.24	42.19	36.34	36.0933	36.2167		16.3908	15.8862	16.1385	14.6247	15.4294	15.0271	15.9123	16.4227	16.1675	16.8432	16.9302	16.8867
5173	4571	36.4965	38.6802	37.5884	36.6821	37.3926	37.0373	37.8218	37.2012	37.5115	40.87	40.34	40.605	34.26	35.4133	34.8367		16.6083	14.7291	15.6687	15.3526	14.7204	15.0365	16.0544	15.6252	15.8398	17.0665	16.9157	16.9911
5174	4572	34.0518	36.7662	35.409	37.207	36.6183	36.9127	36.656	36.7778	36.7169	39.28	39.09	39.185	34.21	34.1433	34.1767		17.1042	16.2255	16.6649	14.5203	14.5087	14.5145	16.9563	15.8195	16.3879	17.4145	17.7828	17.5987
5175	4573	33.3906	33.6081	33.4993	32.2277	29.841	31.0343	32.4829	33.3616	32.9223	32.17	33.07	32.62	30.89	30.9567	30.9233		17.9742	17.0259	17.5001	18.0931	18.5941	18.3436	18.2062	18.3106	18.2584	19.2937	19.2096	19.2517
5176	4574	37.149	39.0543	38.1016	35.4206	36.5226	35.9716	39.0021	37.2824	38.1422	43.34	42.94	43.14	35.83	34.7567	35.2933		16.3473	14.7639	15.5556	15.5933	15.1989	15.3961	15.37	16.9331	16.1516	17.2608	17.2376	17.2492
5177	4575	37.0968	36.2399	36.6683	34.713	33.7321	34.2225	32.7294	34.017	33.3732	33.95	35.35	34.65	33.0433	34.53	33.7867		15.8688	15.6687	15.7687	15.8775	16.3886	16.1331	17.516	16.1443	16.8301	17.0781	16.1443	16.6112
5178	4576	39.1413	40.2462	39.6938	36.4704	37.9813	37.2258	39.4371	39.2022	39.3197	42.88	42.79	42.835	34.95	35.5333	35.2417		16.1907	15.4599	15.8253	15.9326	15.2685	15.6006	15.1931	16.0544	15.6238	17.1332	16.6025	16.8679
5179	4577	35.9919	37.0272	36.5096	37.5927	38.4053	37.999	35.6555	36.8619	36.2587	39.54	39.61	39.575	34.6233	34.8567	34.74		15.8079	14.7552	15.2816	12.3946	12.2496	12.3221	14.5145	13.7605	14.1375	14.8422	15.6339	15.2381
5180	4578	36.9924	37.2447	37.1185	32.9237	27.8139	30.3688	31.0155	31.0938	31.0547	30.73	31.51	31.12	29.8767	29.8733	29.875		17.1129	16.5996	16.8562	16.9215	19.1639	18.0427	18.4846	18.4585	18.4716	19.2792	19.2763	19.2778
5181	4579	39.9591	40.9422	40.4506	40.0519	40.5311	40.2915	39.3443	41.238	40.2912	44.44	44.92	44.68	38.4633	36.19	37.3267		14.3289	12.7977	13.5633	13.514	13.1979	13.3559	14.384	12.7107	13.5474	14.1607	13.7373	13.949
5182	4580	32.9991	32.7338	32.8664	32.6134	32.2567	32.4351	29.4785	33.7618	31.6202	29.35	33.29	31.32	31.0467	30.5367	30.7917		19.9143	18.9312	19.4228	17.8582	17.7074	17.7828	20.735	18.6122	19.6736	19.9752	18.705	19.3401
5183	4581	32.0943	33.9474	33.0208	29.1247	30.5196	29.8222	30.9343	32.4249	31.6796	31.06	31.91	31.485	32.1567	31.2067	31.6817		18.8355	18.7659	18.8007	19.1777	18.4208	18.7993	19.5344	19.14	19.3372	19.053	18.2555	18.6543
5184	4582	38.2191	37.2708	37.745	37.7493	38.4018	38.0755	37.642	39.6807	38.6614	41.68	42.05	41.865	35.1267	35.3867	35.2567		17.8263	17.9568	17.8916	16.3038	16.3473	16.3255	16.4024	15.283	15.8427	17.2231	17.6291	17.4261
5185	4583	40.3071	38.7715	39.5393	38.5642	39.73	39.1471	38.8426	37.6797	38.2612	43.57	41.76	42.665	38.4233	37.93	38.1767		16.3604	16.6562	16.5083	16.1559	15.3149	15.7354	15.7151	16.2516	15.9833	17.1825	16.124	16.6533
5186	4584	39.9069	37.6536	38.7802	35.8875	37.787	36.8373	38.715	38.2307	38.4728	41.16	40.66	40.91	34.1567	35.0767	34.6167		15.9297	18.5832	17.2564	16.0979	15.5005	15.7992	16.298	16.4024	16.3502	18.038	16.9418	17.4899
5187	4585	36.6009	37.4361	37.0185	36.7343	38.28	37.5072	35.9861	37.12	36.553	38.92	39.88	39.4	35.27	35.1633	35.2167		16.0776	15.9297	16.0037	15.0626	13.8482	14.4554	14.9814	15.254	15.1177	16.8055	16.2835	16.5445
5188	4586	33.1035	34.3911	33.7473	32.219	35.1328	33.6759	31.4737	33.0629	32.2683	31.79	33.24	32.515	30.5333	31.3367	30.935		16.3473	16.1646	16.2559	15.6339	14.6008	15.1173	16.7069	16.124	16.4154	18.0206	17.1274	17.574
5189	4587	39.7503	38.5236	39.1369	36.772	37.4738	37.1229	36.9489	37.99	37.4694	41.12	40.62	40.87	36.2433	35.7967	36.02		14.3724	14.6595	14.516	14.4304	14.9814	14.7059	15.9616	14.3434	15.1525	15.5556	16.0689	15.8123
5190	4588	39.3936	37.9668	38.6802	38.8194	39.4632	39.1413	37.0765	38.6831	37.8798	40.69	41.69	41.19	37.4367	37.06	37.2483		14.5812	16.0689	15.3251	13.6938	14.1049	13.8993	16.1472	14.9756	15.5614	16.0254	15.4338	15.7296
5191	4589	40.8639	38.7715	39.8177	40.3303	40.542	40.4361	39.7793	39.904	39.8417	45.15	46.28	45.715	36.1633	38.16	37.1617		14.7987	15.3555	15.0771	14.9176	14.6769	14.7973	14.761	14.3927	14.5769	15.4657	14.1404	14.8031
5192	4590	38.8716	37.2099	38.0408	41.0466	39.2544	40.1505	38.5932	38.6164	38.6048	41.41	40.9	41.155	35.6767	35.9333	35.805		15.312	15.486	15.399	12.3518	13.7438	13.0478	14.4884	14.9205	14.7045	16.472	16.1878	16.3299
5193	4591	38.1147	35.7396	36.9271	37.6246	37.0272	37.3259	35.1509	37.0852	36.118	37.94	38.28	38.11	34.1733	35.38	34.7767		17.2695	18.096	17.6827	15.4773	15.6745	15.5759	18.0351	16.2052	17.1201	17.2289	17.9365	17.5827
5194	4592	40.2462	39.9939	40.12	41.5715	40.3193	40.9454	38.2278	38.4076	38.3177	41.56	41.11	41.335	38.2833	37.6167	37.95		13.9896	14.7552	14.3724	11.6464	12.6376	12.142	14.8857	14.9263	14.906	14.3347	14.8944	14.6146
5195	4593	35.4873	33.8865	34.6869	32.7207	35.206	33.9634	31.0126	35.5656	33.2891	33.75	37.99	35.87	31.8767	35.2567	33.5667		19.9491	20.3406	20.1448	18.5281	17.4986	18.0133	19.5547	17.9162	18.7355	19.4619	17.1129	18.2874
5196	4594	38.5584	38.5932	38.5758	37.9494	37.3317	37.6406	36.8967	36.7546	36.8256	39.85	40.97	40.41	36.1633	36.5967	36.38		15.225	14.5551	14.89	14.268	14.0201	14.144	17.0462	16.0573	16.5517	15.4599	15.3352	15.3976
5197	4595	37.8363	36.0354	36.9359	37.5086	37.3723	37.4404	37.4593	38.4047	37.932	40.25	40.57	40.41	35.28	32.9	34.09		16.7562	18.1047	17.4305	14.4942	15.1032	14.7987	16.1936	15.2946	15.7441	16.8229	17.197	17.01
5198	4596	33.843	34.1475	33.9952	37.3288	35.5424	36.4356	31.0039	32.6888	31.8464	34.15	33.7	33.925	31.6033	34.75	33.1767		17.6001	17.8002	17.7002	14.2216	15.9993	15.1105	18.6702	17.7741	18.2221	18.4034	16.7098	17.5566
5199	4597	38.802	37.5231	38.1625	40.0519	38.599	39.3255	37.497	37.7174	37.6072	41.6	41.67	41.635	35.3067	34.9767	35.1417		15.573	15.5034	15.5382	13.688	14.7842	14.2361	16.5793	15.8456	16.2125	15.0336	15.3091	15.1714
5200	4598	37.9973	36.7227	37.36	36.047	37.6043	36.8256	35.9774	37.6449	36.8111	38.81	40.66	39.735	33.5967	34.1433	33.87		16.182	16.7301	16.456	16.0544	15.2395	15.647	17.4928	15.95	16.7214	17.1129	16.8374	16.9752
5201	4599	39.0456	39.0978	39.0717	36.7749	37.6171	37.196	37.1171	36.105	36.611	39.56	39.26	39.41	37.3667	34.5833	35.975		14.4942	14.5986	14.5464	14.1259	13.9339	14.0299	13.1022	14.2216	13.6619	14.5812	16.6895	15.6354
5202	4600	35.4481	35.2263	35.3372	32.1813	35.8962	34.0388	32.77	32.5873	32.6787	32.26	32.93	32.595	32.32	30.3667	31.3433		17.6132	18.5049	18.059	16.6692	16.021	16.3451	18.2816	18.6615	18.4716	17.1651	17.748	17.4566
5203	4601	34.0692	34.1606	34.1149	34.858	38.032	36.445	34.7507	33.5559	34.1533	35.82	34.5	35.16	34.1367	34.6567	34.3967		16.6344	18.1003	17.3674	16.5387	14.529	15.5339	15.8224	17.5392	16.6808	16.6025	15.6919	16.1472
5204	4602	39.1891	39.0021	39.0956	38.5816	38.3989	38.4903	39.9098	38.6309	39.2704	43.79	42.34	43.065	36.43	37.82	37.125		14.616	15.7992	15.2076	14.9292	14.5319	14.7306	15.1148	15.1815	15.1482	15.8746	15.9094	15.892
5205	4603	37.4622	36.7401	37.1012	38.9673	37.1816	38.0745	35.5743	35.0668	35.3205	37.02	36.74	36.88	35.0167	32.0533	33.535		15.7296	17.2086	16.4691	15.0771	15.7709	15.424	17.4116	16.704	17.0578	16.8461	17.0607	16.9534
5206	4604	37.9407	39.4632	38.7019	41.1967	42.9623	42.0795	35.6787	34.2606	34.9697	38.26	35.9	37.08	34.71	31.76	33.235		15.4425	15.8775	15.66	14.6791	13.478	14.0786	17.2811	17.6958	17.4885	15.5991	17.2695	16.4343
5207	4605	38.9455	36.8271	37.8863	39.1645	38.0582	38.6113	36.3689	37.8044	37.0867	40.09	40.23	40.16	35.2067	36.0933	35.65		16.3386	16.3734	16.356	15.2221	15.9079	15.565	16.5561	16.3212	16.4387	16.2487	16.3618	16.3053
5208	4606	38.7411	39.1761	38.9586	40.339	39.7126	40.0258	39.1123	37.8334	38.4728	41.47	41.32	41.395	37.7833	36.57	37.1767		15.5382	15.8775	15.7079	14.5203	14.2042	14.3623	15.3468	15.0307	15.1888	15.1003	15.7122	15.4063
5209	4607	34.3954	37.1272	35.7613	31.9261	34.3331	33.1296	34.4897	35.5047	34.9972	35.82	36.74	36.28	37.3933	31.15	34.2717		15.921	15.9645	15.9428	17.7451	16.0573	16.9012	17.6668	15.312	16.4894	15.2279	17.1013	16.1646
5210	4608	35.2089	38.8542	37.0315	35.5786	37.2882	36.4334	36.4182	37.6333	37.0258	38.05	39.95	39	39.4133	33.62	36.5167		17.139	16.1342	16.6366	17.2673	16.3647	16.816	18.2439	17.1738	17.7088	15.5266	16.4024	15.9645
5211	4609	31.8855	32.7381	32.3118	32.5206	33.0397	32.7801	33.1876	34.2403	33.7139	35.33	36.88	36.105	31.44	31.4933	31.4667		17.8437	17.5392	17.6915	17.0607	16.7562	16.9085	17.2318	16.733	16.9824	18.0061	17.9162	17.9612
5212	4610	32.799	31.4679	32.1334	29.4843	31.5375	30.5109	32.4742	32.8135	32.6439	32.12	33.94	33.03	31.8	29.2	30.5		17.5305	19.0269	18.2787	18.3628	17.2695	17.8162	17.4203	15.9529	16.6866	17.5856	18.7108	18.1482
5213	4611	31.41	32.7903	32.1001	33.334	32.2705	32.8023	31.9	34.0576	32.9788	33.01	35.7	34.355	30.4733	30.6267	30.55		18.0351	18.3744	18.2048	16.6735	16.978	16.8258	18.154	17.8263	17.9901	18.3396	17.9191	18.1294
5214	4612	37.3926	36.3573	36.8749	36.3544	36.6722	36.5133	37.6217	36.3486	36.9852	40.23	37.48	38.855	35.6633	35.03	35.3467		14.6247	14.7552	14.6899	13.9983	13.9757	13.987	15.3555	15.1351	15.2453	15.5411	14.6972	15.1192
5215	4613	37.671	38.1147	37.8928	37.6391	38.1539	37.8965	36.9692	36.8126	36.8909	41.93	39.31	40.62	34.5333	34.7533	34.6433		15.7035	15.225	15.4642	14.7813	13.7525	14.2669	15.6571	15.7122	15.6846	16.5387	16.6402	16.5895
5216	4614	36.9054	34.4433	35.6744	31.4476	32.327	31.8873	34.2925	34.8058	34.5491	37	33.88	35.44	31.5567	33.3333	32.445		14.9727	16.8171	15.8949	17.3855	17.1977	17.2916	15.9819	15.4744	15.7281	17.6349	16.8693	17.2521
5217	4615	41.6512	40.2114	40.9313	40.252	41.4787	40.8654	41.4352	40.3767	40.906	44.5	44.95	44.725	39.8	38.41	39.105		13.7982	15.5208	14.6595	14.1694	12.47	13.3197	13.2617	13.6445	13.4531	13.514	15.4628	14.4884
5218	4616	39.0587	37.9842	38.5214	37.6565	37.8276	37.742	38.1176	38.6425	38.38	41.07	41.38	41.225	35.7767	35.8067	35.7917		15.9384	16.9737	16.456	16.3125	16.3712	16.3419	16.9969	16.6605	16.8287	16.5039	16.5822	16.5431
5219	4617	34.1823	33.3297	33.756	35.2466	35.2611	35.2538	35.6381	36.1398	35.889	39.05	38.05	38.55	33.4633	33.22	33.3417		16.6344	17.5566	17.0955	15.7151	15.3207	15.5179	16.3009	14.3985	15.3497	16.6634	17.4522	17.0578
5220	4618	33.6081	34.5738	34.0909	29.8584	30.4065	30.1324	35.9194	33.8778	34.8986	38.18	36.41	37.295	30.1033	30.91	30.5067		18.0786	18.0438	18.0612	18.8819	19.0443	18.9631	17.9133	18.7775	18.3454	18.6383	19.2241	18.9312
5221	4619	42.9301	40.4898	41.71	39.0151	38.5562	38.7857	37.8247	39.846	38.8353	42.29	43.32	42.805	36.73	36.2067	36.4683		14.4942	15.573	15.0336	15.3642	15.9428	15.6535	16.2052	14.5319	15.3685	15.1815	16.066	15.6238
5222	4620	39.4806	43.2303	41.3555	41.0118	36.1166	38.5642	37.6188	38.7005	38.1596	41.89	41.48	41.685	33.1867	34.61	33.8983		15.7992	14.3202	15.0597	13.6851	15.8978	14.7914	16.2197	15.254	15.7368	16.7127	15.1989	15.9558
5223	4621	38.889	40.4637	39.6763	39.1384	39.2341	39.1862	38.9296	38.947	38.9383	43.92	42.92	43.42	37.3867	37.1067	37.2467		16.0776	15.3599	15.7187	15.1032	14.8045	14.9539	15.9993	15.1032	15.5512	14.2941	14.5116	14.4029
5224	4622	33.8778	-	33.8778	32.857	30.1904	31.5237	32.0189	33.0136	32.5162	34.62	32.77	33.695	30.4333	33.2267	31.83		18.2265	-	18.2265	16.3792	18.0046	17.1919	18.1627	17.7741	17.9684	17.6552	16.501	17.0781
5225	4623	38.6889	40.194	39.4415	41.8057	40.8726	41.3391	39.15	39.1848	39.1674	42.03	41.49	41.76	39.23	36.85	38.04		14.1723	14.7726	14.4725	12.1561	12.6128	12.3845	15.08	14.6305	14.8552	14.2158	16.0515	15.1337
5226	4624	38.1669	38.3148	38.2408	38.5352	40.7334	39.6343	37.352	38.1901	37.7711	41.74	41.21	41.475	36.98	36.6133	36.7967		16.7214	16.4604	16.5909	14.8132	12.499	13.6561	15.9123	15.0684	15.4904	15.5063	16.2487	15.8775
5227	4625	39.6763	40.9857	40.331	40.2723	42.1813	41.2268	40.8842	39.6981	40.2912	44.56	42.55	43.555	40.8833	38.9867	39.935		14.5769	13.7156	14.1462	12.106	11.3274	11.7167	13.2472	13.5981	13.4227	12.6005	13.7924	13.1965
5228	4626	37.149	37.3926	37.2708	39.5995	40.7116	40.1556	36.7778	36.4907	36.6343	39.94	38.81	39.375	35.22	34.7033	34.9617		15.9819	15.0858	15.5339	12.1539	11.0939	11.6239	14.5899	13.7547	14.1723	14.9756	14.8857	14.9307
5229	4627	42.4386	42.4734	42.456	44.4048	45.2261	44.8154	41.4468	41.9543	41.7006	46.59	45.45	46.02	37.9	38.1067	38.0033		14.7001	14.3985	14.5493	12.0727	11.5223	11.7975	13.2791	13.9693	13.6242	13.4299	13.9461	13.688
5230	4628	36.7662	37.6623	37.2142	33.4863	35.3603	34.4233	37.2969	36.3109	36.8039	39.99	38.39	39.19	35.5533	34.78	35.1667		16.4039	15.7383	16.0711	17.5595	15.8671	16.7133	16.2429	16.4488	16.3458	15.2685	16.3299	15.7992
5231	4629	38.4671	37.845	38.156	35.7483	36.0028	35.8755	38.7962	39.4284	39.1123	42.38	40.02	41.2	36.4567	35.7267	36.0917		17.3565	17.0259	17.1912	17.4986	16.8562	17.1774	16.7359	15.3207	16.0283	18.0409	18.2613	18.1511
5232	4630	33.7473	37.3404	35.5438	30.9401	28.8161	29.8781	32.7033	31.2011	31.9522	32.96	31.64	32.3	31.65	30.99	31.32		17.661	16.0515	16.8563	17.6581	18.2074	17.9327	18.1946	17.8234	18.009	16.7533	17.98	17.3667
5233	4631	34.3389	35.2002	34.7695	32.3205	32.8186	32.5695	31.6477	32.3727	32.0102	32.87	33.19	33.03	29.18	27.6533	28.4167		18.1221	16.7736	17.4479	18.4063	17.9438	18.175	18.7572	17.9742	18.3657	18.9515	18.6528	18.8022
5234	4632	38.5497	37.9929	38.2713	35.5221	38.1843	36.8532	37.0997	38.0683	37.584	41.21	41.28	41.245	34.2067	34.1067	34.1567		16.9737	16.1646	16.5692	16.4575	15.5295	15.9935	17.2724	15.9471	16.6097	17.0259	16.5996	16.8128
5235	4633	31.8159	38.193	35.0044	30.0781	32.4641	31.2711	33.7444	32.5322	33.1383	35.14	36.14	35.64	31.61	32.8767	32.2433		16.9476	15.4947	16.2212	18.3744	16.9955	17.6849	16.9215	17.0752	16.9983	16.443	17.5653	17.0042
5236	4634	39.2457	38.9064	39.076	39.3994	38.6599	39.0297	37.2389	38.367	37.8029	40.76	40.09	40.425	37.9533	35.4333	36.6933		16.0515	15.0858	15.5686	13.6561	13.8359	13.746	14.7813	15.1757	14.9785	14.1201	15.7789	14.9495
5237	4635	40.0635	37.8363	38.9499	42.4299	40.6189	41.5244	39.6952	39.6691	39.6822	44.18	42.92	43.55	37.9867	33.2367	35.6117		14.0418	15.1293	14.5856	11.608	12.1162	11.8621	13.0645	14.3927	13.7286	13.8649	16.7214	15.2932
5239	4637	39.4371	38.8368	39.1369	37.8479	40.0055	38.9267	36.4037	-	36.4037	41.06		41.06	33.7333	34.3767	34.055		16.965	15.6078	16.2864	16.9969	15.2946	16.1457	17.4261	-	17.4261	17.5885	17.1042	17.3464
5240	4638	34.0779	36.2181	35.148	29.3538	31.4389	30.3964	33.8575	33.7618	33.8096	35.41	34.58	34.995	28.7067	26.84	27.7733		16.9302	16.6692	16.7997	18.9979	17.1825	18.0902	18.1714	16.4343	17.3028	19.0936	18.6789	18.8863
5241	4639	40.0678	38.6236	39.3457	38.5526	39.6053	39.0789	37.6217	39.8344	38.7281	37.49	41.43	39.46	37.9867	36.0433	37.015		14.9553	14.5681	14.7617	14.7842	13.485	14.1346	15.4715	13.9403	14.7059	15.1902	16.2835	15.7369
5242	4640	38.8629	-	38.8629	41.1923	42.2457	41.719	39.8489	39.0398	39.4444	42.92	43.79	43.355	38.9	37.1933	38.0467		15.0162	-	15.0162	12.4845	11.8523	12.1684	14.674	13.3052	13.9896	12.9659	13.1863	13.0761
5243	4641	37.7232	40.2897	39.0065	37.3636	39.2631	38.3133	36.7923	38.6251	37.7087	40.07	42.06	41.065	36.2433	36.1	36.1717		16.0428	15.0858	15.5643	15.0945	12.9856	14.0401	16.3502	14.9872	15.6687	15.1061	16.3067	15.7064
5244	4642	41.0031	41.5164	41.2597	41.8847	39.5009	40.6928	39.5705	42.3516	40.9611	44.33	45.29	44.81	37.69	38.88	38.285		14.3985	13.485	13.9417	13.1689	13.6996	13.4342	13.7895	12.3337	13.0616	14.6566	15.0626	14.8596
5245	4643	40.2288	39.9417	40.0853	40.2404	39.2044	39.7224	37.5434	39.5299	38.5367	40.65	42.69	41.67	36.2533	37.5267	36.89		14.7552	15.2772	15.0162	13.1196	13.9961	13.5579	13.7489	13.0645	13.4067	15.2453	14.0969	14.6711
5246	4644	39.8329	38.9717	39.4023	29.4379	37.294	33.3659	34.4375	34.7275	34.5825	34.84	37.05	35.945	33.7267	31.8833	32.805		16.443	15.4469	15.9449	19.2879	14.819	17.0535	18.1192	16.7736	17.4464	17.5015	18.8355	18.1685
5247	4645	39.9896	40.1505	40.07	37.8073	38.7556	38.2814	37.352	38.8861	38.1191	40.38	41.45	40.915	35.34	36.2033	35.7717		16.5561	16.0124	16.2842	16.4807	15.6455	16.0631	16.6489	14.4333	15.5411	16.1501	16.2719	16.211
5248	4646	34.1475	37.0359	35.5917	33.5182	32.1182	32.8182	32.8309	34.6463	33.7386	33.2	34.8	34	33.3967	33.29	33.3433		17.5914	16.095	16.8432	17.5247	17.5718	17.5483	17.7915	16.0834	16.9374	16.5155	16.7446	16.6301
5249 (P1)	4647	33.5907	33.9648	33.7777	28.8122	30.1455	29.4789	30.1484	31.5665	30.8575	30.33	30.65	30.49	29.3767	29.89	29.6333		18.1917	18.1221	18.1569	19.9578	18.8558	19.4068	19.604	17.7596	18.6818	19.4126	18.7514	19.082
5250 (P2)	4648	40.4202	40.9596	40.6899	40.5855	39.9874	40.2864	39.0717	38.5526	38.8122	41.22	41.69	41.455	37.8667	39.65	38.7583		15.2033	13.8417	14.5225	12.7281	13.7003	13.2142	14.8248	14.1259	14.4754	15.3642	13.3023	14.3333
