# Supplementary material for: Identification of quantitative trait loci controlling soybean seed protein and oil content
Source: PLoS One. 2023 Jun 23;18(6):e0286329. doi: 10.1371/journal.pone.0286329 (PMC10289428; doi:10.1371/journal.pone.0286329)
Supplement: S4 Table — (XLSX) [file pone.0286329.s004.xlsx]

## Sheet: Chr2 Mapped Marker data 
Protein Population
Chr. 2 RIL segregation data for mapped markers
Gm02_SNP = 135
SSR = 14
GBS02__SNP = 595
GBS02_SNP_KASP = 13
Total # = 757 loci
Gm02_10074856_T_C	A	-	B	A	B	A	A	A	-	B	A	A	B	-	B	A	A	-	A	A	A	A	A	B	B	B	B	B	B	A	B	-	A	A	B	A	B	B	B	A	A	B	B	B	A	B	A	A	B
Gm02_10200610_C_T	A	-	B	A	B	A	A	A	A	B	A	A	B	-	B	A	A	A	A	A	A	A	A	B	B	B	B	B	B	A	B	-	A	A	B	A	B	B	B	A	A	B	B	B	A	B	A	A	B
Gm02_10241719_A_G	A	-	B	A	B	A	A	A	A	B	A	A	B	-	B	A	A	A	A	A	A	A	A	B	B	B	B	B	B	A	B	-	A	A	B	A	B	B	B	A	A	B	B	B	A	B	A	A	B
Gm02_1033642_T_C	A	-	B	A	B	A	A	A	B	-	B	B	A	B	A	A	A	A	B	B	A	B	B	B	B	A	A	A	B	A	B	-	B	B	A	A	A	B	B	B	B	B	B	B	B	B	B	B	A
Gm02_10373210_C_T	A	-	B	A	B	A	A	A	A	B	A	A	B	-	B	A	A	A	A	A	A	A	A	B	B	B	B	B	B	A	B	-	A	A	B	A	B	B	B	A	A	B	B	B	A	B	A	A	B
Gm02_11180500_A_C	A	-	-	A	B	B	A	A	-	B	A	A	B	-	B	A	A	-	A	A	A	A	A	B	B	B	B	B	B	A	B	-	A	A	B	A	B	B	B	A	A	B	B	B	A	B	A	A	B
Gm02_11257077_A_G	A	-	B	A	B	B	A	A	-	B	A	A	B	-	B	A	A	A	A	A	A	A	A	B	B	B	B	B	B	A	B	-	A	A	B	A	B	B	B	A	A	B	B	B	A	B	A	A	B
Gm02_11628896_T_C	A	-	B	A	B	B	A	A	A	B	A	A	B	-	B	A	A	A	A	A	A	A	A	B	B	B	B	B	B	A	B	-	A	A	B	A	B	B	B	A	A	B	B	B	A	B	A	A	B
Gm02_11638087_T_C	A	-	B	A	B	B	A	A	-	B	A	A	B	-	B	A	A	A	A	A	A	A	A	B	B	B	B	B	B	A	B	-	A	A	B	A	B	B	B	A	A	B	B	B	A	B	A	A	B
Gm02_11870846_C_T	A	-	B	A	B	-	A	A	A	B	A	A	B	-	B	A	A	A	A	A	A	A	A	B	B	B	B	B	B	A	B	-	A	A	B	A	B	B	B	A	A	B	B	B	A	B	A	A	B
Gm02_11998056_T_C	A	-	B	A	B	B	A	A	A	B	A	A	B	-	B	A	A	A	A	A	A	A	A	B	B	B	B	B	B	A	B	A	A	A	B	A	B	B	B	A	A	B	B	B	A	B	A	A	B
Gm02_12078209_G_A	A	-	B	A	B	B	A	A	-	B	A	A	B	-	B	A	A	-	A	A	A	A	A	B	B	B	B	B	B	A	B	-	A	A	B	A	A	B	B	A	A	B	B	B	A	B	A	A	B
Gm02_12168684_T_G	A	-	B	A	B	B	A	A	A	-	A	A	B	-	B	A	A	A	A	A	A	A	A	B	B	B	B	B	B	A	B	-	A	A	B	A	A	B	B	A	A	B	B	B	A	B	A	A	B
Gm02_12244605_A_G	A	-	B	A	B	B	A	A	-	-	A	A	B	-	B	A	A	A	A	A	A	A	A	B	B	B	B	B	B	A	B	-	A	A	B	A	A	B	B	A	A	B	B	B	A	B	A	A	B
Gm02_13117615_T_C	A	-	B	A	B	B	A	A	B	-	A	B	B	-	B	A	A	A	A	A	A	A	A	B	B	B	B	B	B	A	B	-	A	A	B	A	A	B	B	A	A	B	B	B	A	B	A	A	B
Gm02_13963693_C_A	A	-	B	A	B	-	A	A	B	-	A	B	B	-	B	A	A	A	A	A	A	A	A	A	B	B	B	B	A	B	A	A	B	A	B	A	B	B	B	A	A	A	B	B	A	B	A	A	A
Gm02_14022512_C_T	A	-	B	A	B	B	A	A	B	-	A	B	B	-	B	A	A	A	A	A	A	A	A	A	B	B	B	B	A	B	A	A	B	A	B	A	B	B	B	A	A	A	B	B	A	B	A	A	A
Gm02_14127417_A_G	A	-	B	A	B	B	A	A	B	-	A	A	B	B	B	A	A	B	A	A	A	A	A	A	B	B	B	B	A	B	A	A	B	A	B	A	B	B	B	A	B	A	B	B	A	B	A	A	A
Gm02_14215487_T_G	A	-	B	A	B	B	A	A	B	-	A	A	B	B	B	A	A	B	A	A	A	A	A	A	B	B	B	B	A	B	A	A	B	A	B	A	B	B	B	A	B	A	B	B	A	B	A	A	A
Gm02_14266842_G_A	A	-	B	A	B	-	A	A	B	-	A	A	B	B	B	A	A	A	A	A	A	A	A	A	B	B	B	B	A	B	A	A	B	A	B	A	B	B	B	A	B	A	B	B	A	B	A	A	A
Gm02_14345423_T_G	A	A	A	A	B	B	B	A	B	-	A	A	B	B	B	A	A	A	A	A	A	A	A	A	B	B	B	B	A	B	A	A	B	A	B	A	B	B	B	A	B	A	B	B	A	B	A	A	A
Gm02_14508130_C_T	A	A	A	A	A	B	B	A	B	-	A	A	B	B	B	A	A	A	A	B	A	A	A	A	B	B	B	B	A	B	A	A	B	A	B	A	B	B	B	A	B	B	B	B	A	B	A	A	A
Gm02_14561578_A_G	A	A	A	A	A	B	B	A	B	-	A	A	B	B	B	A	A	B	A	B	A	A	A	B	B	B	B	B	A	B	A	A	B	A	B	A	B	B	B	A	B	B	B	B	A	B	A	A	A
Gm02_14715495_T_C	A	A	A	A	A	B	B	A	B	-	A	A	B	B	A	A	A	A	A	B	A	A	A	B	B	B	A	A	A	B	A	A	B	A	B	A	B	B	B	A	B	B	B	B	A	B	A	A	B
Gm02_15067760_G_A	A	A	A	A	A	-	B	A	B	-	A	A	B	B	A	A	A	B	A	A	A	A	A	A	B	B	A	A	A	B	A	A	B	A	B	A	B	A	B	A	B	B	B	B	A	B	A	A	B
Gm02_15213831_T_G	A	A	A	A	A	-	B	B	B	-	A	A	A	B	A	A	A	A	A	A	A	A	B	A	B	B	A	A	A	B	A	A	A	A	B	A	B	A	B	A	B	B	B	B	A	B	A	A	B
Gm02_15426845_A_C	B	A	A	A	A	-	B	B	-	-	A	A	A	B	A	A	A	A	A	A	A	A	B	A	B	B	A	A	A	B	A	A	A	A	A	A	B	A	B	A	B	B	A	B	A	B	A	A	B
Gm02_16287798_T_C	B	A	A	A	A	-	B	B	-	-	A	A	A	B	A	A	A	B	A	A	A	A	B	A	B	B	B	A	A	B	A	A	A	A	A	A	B	A	A	A	B	B	A	A	A	B	A	A	B
Gm02_16980821_T_C	B	A	A	A	A	-	B	B	A	-	A	A	A	B	A	A	A	B	A	A	A	A	B	A	B	B	B	A	A	B	A	A	A	A	A	A	B	A	A	A	B	B	A	A	A	B	A	A	B
Gm02_2467152_C_T	A	-	B	A	B	A	A	A	B	-	A	B	-	B	A	A	A	A	B	A	A	B	B	B	B	A	A	A	B	B	B	-	B	B	A	A	A	B	B	B	B	B	B	B	B	B	B	B	A
Gm02_2736727_C_A	A	-	B	A	B	-	A	A	B	-	A	B	-	B	A	A	A	A	B	A	A	B	B	B	B	A	A	A	B	B	B	-	B	B	A	A	A	B	B	B	B	B	B	B	B	B	B	B	A
Gm02_28331531_C_A	B	A	A	A	A	-	B	B	A	-	A	A	A	B	A	A	A	A	A	A	A	A	B	A	B	B	B	A	A	B	A	A	A	A	A	A	B	A	A	A	B	B	A	A	A	B	A	A	B
Gm02_2885598_C_A	A	-	B	A	B	-	A	A	B	-	A	B	-	B	A	A	A	A	B	A	A	B	B	B	B	A	A	A	A	B	B	-	B	B	A	A	A	B	B	B	B	B	B	B	B	B	B	B	A
Gm02_30036458_G_A	B	A	A	A	A	-	B	B	A	-	A	A	A	B	A	A	A	B	A	A	A	A	B	A	B	B	B	A	A	B	A	A	A	A	A	A	B	A	A	A	B	B	A	A	A	B	A	A	B
Gm02_30787675_T_G	B	A	A	A	A	-	B	B	-	-	A	A	A	B	A	A	A	B	A	A	A	A	B	A	B	B	B	A	A	B	A	A	A	A	A	A	B	A	A	A	B	B	A	A	A	B	A	A	B
Gm02_30996860_A_G	B	A	A	A	A	-	B	B	A	-	A	A	A	B	A	A	A	B	A	A	A	A	B	A	B	B	B	A	A	B	A	A	A	A	A	A	B	A	A	A	B	B	A	A	A	B	A	A	B
Gm02_3221348_A_G	A	-	B	A	B	A	A	A	B	-	A	B	-	A	A	A	A	A	A	A	A	B	B	B	B	A	A	A	A	B	B	A	B	B	A	A	A	B	B	B	B	B	B	B	B	B	B	B	A
Gm02_32346915_G_A	B	A	A	A	A	-	B	B	-	-	A	A	A	B	A	A	A	A	A	A	A	A	B	A	B	B	B	A	A	B	A	A	A	A	A	A	B	A	A	A	B	B	A	A	A	B	A	A	B
Gm02_3316379_A_C	A	-	B	A	B	A	A	A	B	-	A	B	-	A	A	A	A	A	A	A	A	B	B	B	B	A	A	A	A	B	B	-	B	B	A	A	A	B	B	B	B	B	B	B	B	B	B	B	A
Gm02_33608259_T_C	B	A	A	A	A	-	B	B	A	-	A	A	A	B	A	A	A	A	A	A	A	A	B	A	B	B	B	A	A	B	A	A	A	A	A	A	B	A	A	A	B	B	A	A	A	B	A	A	B
Gm02_3835570_T_C	A	-	B	A	B	A	A	A	B	A	A	B	-	A	A	A	A	A	A	A	A	B	B	B	B	A	B	A	B	B	B	B	B	A	A	A	A	B	B	B	B	B	B	B	B	B	B	B	A
Gm02_3860736_G_A	A	-	B	A	B	-	A	A	B	A	A	B	-	A	A	A	A	A	A	A	A	B	B	B	B	A	B	A	B	B	B	B	B	A	A	A	A	B	B	B	B	B	B	B	B	B	B	B	A
Gm02_3954305_C_T	A	-	B	A	B	A	A	A	B	A	A	B	-	A	A	A	A	A	A	A	A	B	B	A	B	A	B	A	B	B	B	B	B	A	A	A	A	B	B	B	B	B	B	B	B	B	B	B	B
Gm02_4019916_A_G	A	-	B	A	B	A	A	A	B	A	A	B	-	A	A	A	A	A	A	A	A	B	B	A	B	A	B	A	B	B	B	B	B	A	A	A	A	B	B	B	B	B	B	B	B	B	B	B	B
Gm02_4069373_T_G	A	-	B	A	B	-	A	A	B	A	A	B	-	A	A	A	A	A	A	A	A	B	B	A	A	A	B	A	B	B	B	B	B	A	A	A	A	B	B	B	B	B	B	B	B	B	B	B	B
Gm02_41021889_G_T	B	-	A	A	A	A	B	B	-	B	A	A	A	B	A	A	A	B	B	A	A	A	B	A	B	B	B	-	A	B	A	A	B	A	A	A	B	A	A	A	B	B	A	A	A	B	A	-	B
Gm02_41860500_T_C	A	-	A	A	A	-	B	B	-	B	A	A	A	B	A	A	A	B	B	A	A	A	B	A	B	B	B	-	A	B	A	A	B	A	A	A	B	A	A	A	B	B	A	A	A	B	A	-	B
Gm02_41931129_T_G	A	-	A	A	A	-	B	B	-	B	A	A	A	B	A	A	A	B	B	A	A	A	B	A	B	B	B	-	A	B	A	A	B	A	A	A	B	A	A	A	B	B	A	A	A	B	A	-	B
Gm02_41979401_T_C	A	-	A	A	A	A	B	B	-	B	A	A	A	B	A	A	A	B	B	A	A	A	B	A	B	B	B	-	A	B	A	A	B	B	A	A	B	A	A	A	B	B	B	A	A	B	A	-	B
Gm02_4206514_A_G	A	-	B	A	B	A	A	A	B	B	A	B	-	B	A	A	A	A	A	A	A	B	B	A	A	A	B	A	B	A	B	B	B	A	A	A	A	B	B	B	B	B	B	B	B	B	B	B	B
Gm02_42073855_G_A	A	-	A	A	A	A	B	B	-	B	A	B	B	B	A	A	A	B	B	A	A	A	B	A	B	B	B	-	A	B	A	A	B	B	B	A	B	A	A	A	B	B	B	A	B	B	A	-	B
Gm02_42204732_T_C	A	-	A	A	B	-	B	B	-	B	A	B	B	B	A	A	A	B	B	A	A	A	B	A	B	B	B	-	A	B	A	A	B	B	B	A	B	A	A	A	B	B	B	A	B	B	A	-	B
Gm02_42355637_A_G	A	-	A	A	B	A	B	B	-	B	A	B	B	B	A	A	B	B	B	A	A	A	B	A	B	B	B	-	A	A	A	A	B	B	B	A	B	A	A	A	B	B	B	A	B	B	A	-	B
Gm02_42404873_T_C	A	-	A	A	B	-	B	B	-	B	A	B	B	B	A	A	B	B	B	A	A	A	B	A	B	B	B	-	A	A	A	A	B	B	B	A	B	A	A	A	B	B	B	A	B	B	A	-	B
Gm02_42737643_C_T	A	-	A	A	B	A	B	A	-	B	A	B	B	B	A	A	B	B	B	A	A	A	B	A	B	B	B	-	A	A	A	A	B	B	B	A	B	A	A	A	B	B	B	B	B	B	A	-	B
Gm02_43117347_T_C	A	-	A	A	B	-	B	A	-	B	A	B	B	B	A	A	B	A	B	A	A	A	B	A	B	B	B	-	A	A	A	A	B	B	B	A	B	A	A	A	B	B	B	B	B	B	A	-	B
Gm02_4319761_C_T	A	-	B	A	B	A	A	A	B	B	A	A	-	B	A	A	A	A	A	A	A	B	B	A	A	A	B	A	B	A	B	B	B	A	A	A	A	B	B	B	B	B	B	B	B	B	B	B	B
Gm02_43641969_C_A	A	-	A	A	B	A	B	A	-	B	A	B	B	B	A	A	B	A	B	A	A	A	B	A	B	B	B	-	A	A	A	A	B	B	B	A	B	A	A	A	B	B	B	B	B	B	A	-	B
Gm02_43725963_A_G	A	-	A	A	B	A	B	A	-	B	A	B	B	B	A	A	B	A	B	A	A	A	B	A	B	B	B	-	A	A	A	A	B	B	B	A	B	A	A	A	B	B	B	B	B	B	A	-	B
Gm02_43889571_T_C	A	-	A	A	B	A	B	A	-	B	A	B	B	B	A	A	B	B	B	A	A	A	B	A	B	B	B	-	A	A	A	A	B	B	B	A	B	A	A	A	B	B	B	B	B	B	A	B	B
Gm02_44033150_T_C	A	-	A	A	B	A	B	A	-	B	A	B	B	B	A	A	B	B	B	A	A	A	B	A	B	B	B	-	A	A	A	A	B	B	B	A	B	A	A	A	B	B	B	B	B	B	A	B	B
Gm02_44156636_G_T	A	-	A	A	B	A	B	A	-	B	A	B	B	B	A	A	B	B	B	A	A	A	B	A	B	B	B	-	A	A	A	A	B	B	B	A	B	A	A	A	B	B	B	B	B	B	A	B	B
Gm02_44256235_A_G	A	-	A	A	B	A	B	A	-	B	A	B	B	B	A	A	B	B	B	A	A	A	B	A	B	B	B	-	A	A	A	A	B	B	B	A	B	A	A	A	B	B	B	B	B	B	A	B	B
Gm02_4430768_C_T	A	-	B	A	B	-	A	A	B	B	A	A	-	B	A	A	A	A	A	A	A	B	B	A	A	A	B	A	B	A	B	B	B	A	A	A	A	B	B	B	B	B	B	B	B	B	B	B	B
Gm02_44461839_G_A	A	-	A	A	B	-	B	A	-	B	A	B	B	B	A	A	B	A	B	A	A	B	B	A	B	B	B	-	A	A	A	A	B	B	B	A	B	A	A	A	B	B	B	B	B	B	A	B	B
Gm02_44574256_A_G	A	-	A	A	B	A	B	A	-	B	A	B	B	B	A	A	B	A	B	A	A	B	B	A	B	B	B	-	A	A	A	A	B	B	B	A	B	A	A	A	B	B	B	B	B	B	A	B	B
Gm02_44863895_G_T	A	A	A	A	B	-	B	A	-	B	A	B	B	B	B	A	B	B	B	A	A	B	B	A	B	B	B	-	A	A	A	A	B	B	B	A	B	A	A	B	B	B	B	A	B	B	A	B	B
Gm02_4487187_A_C	A	-	B	A	B	A	A	A	B	B	A	A	-	B	A	A	A	A	A	A	A	B	B	A	A	A	B	A	B	A	B	B	B	A	A	A	A	B	B	B	B	B	B	B	B	B	B	B	B
Gm02_45366539_A_G	A	B	B	B	B	B	B	B	-	B	A	B	B	B	B	A	B	A	B	A	B	B	B	A	B	B	B	-	A	B	A	A	B	B	B	A	B	A	A	B	B	B	B	A	B	B	A	B	B
Gm02_45445720_T_C	A	B	B	B	B	-	B	B	-	B	A	B	B	B	B	A	B	A	B	A	B	B	B	A	B	B	B	-	A	B	A	A	B	B	B	A	B	A	A	B	B	B	B	A	B	B	A	B	B
Gm02_45596920_A_G	A	B	B	B	B	B	B	B	-	B	A	B	B	B	B	A	B	A	B	A	B	B	B	A	B	B	B	-	A	B	A	A	B	B	B	A	B	A	A	B	B	B	B	A	B	B	A	B	B
Gm02_45602331_C_T	A	B	B	B	B	-	B	B	-	B	A	B	B	B	B	A	B	A	B	A	B	B	B	A	B	B	B	-	A	B	A	A	B	B	B	A	B	A	A	B	B	B	B	A	B	B	A	B	B
Gm02_45805567_A_G	A	B	B	B	B	B	B	B	-	B	A	B	B	B	B	A	B	A	B	A	B	B	B	A	B	B	B	-	A	B	A	A	B	B	B	A	B	A	A	B	B	B	B	A	B	B	A	B	B
Gm02_45940601_T_C	A	B	B	B	B	B	B	B	-	B	A	B	B	B	B	A	B	A	B	A	B	B	B	A	B	B	B	-	A	B	A	A	B	B	B	A	B	A	A	B	B	B	B	A	B	B	A	B	B
Gm02_46023727_T_C	A	B	B	B	B	-	B	B	-	B	A	B	B	B	B	A	B	-	B	A	B	B	B	A	B	B	B	-	A	B	A	A	B	B	B	A	B	A	A	B	B	B	B	A	B	B	A	B	B
Gm02_46060359_C_A	A	B	B	B	B	B	B	B	-	B	A	B	B	B	B	A	B	-	B	A	B	B	B	A	B	B	B	-	A	B	A	A	B	B	B	A	B	A	A	B	B	B	B	A	B	B	A	B	B
Gm02_46243447_G_A	A	B	B	B	B	-	B	B	-	B	A	B	B	B	B	A	B	-	B	A	B	B	B	A	B	B	B	-	A	B	A	A	B	B	B	A	B	A	A	B	B	B	B	A	B	B	A	B	B
Gm02_46288368_G_A	A	B	B	B	B	B	A	B	-	B	A	B	B	B	B	A	B	-	B	A	B	B	B	A	B	B	B	-	A	B	A	A	B	B	B	A	B	A	A	B	B	B	B	A	B	B	A	B	B
Gm02_46504621_T_C	A	B	B	B	B	B	A	B	B	B	A	B	B	B	B	A	B	-	B	B	B	B	B	A	B	B	B	B	A	B	A	A	B	B	B	A	B	A	A	B	B	B	B	A	B	B	A	B	B
Gm02_46555984_C_T	A	B	B	B	B	B	A	B	B	B	A	B	B	B	B	A	B	-	B	B	B	B	B	A	B	B	B	B	A	B	A	A	B	B	B	A	B	A	A	B	B	B	B	A	B	B	A	B	B
Gm02_46855228_G_A	A	B	B	B	B	B	A	B	B	B	A	B	B	B	B	A	B	B	B	B	B	B	B	A	B	B	B	B	A	B	A	A	B	B	B	A	-	A	A	B	B	B	B	A	B	B	A	B	B
Gm02_4688093_C_A	A	-	B	A	B	A	A	A	B	B	A	A	-	B	A	A	A	A	A	A	A	B	B	B	A	A	B	A	B	A	B	B	B	A	A	A	B	B	B	B	B	B	B	B	B	B	B	B	B
Gm02_47064977_G_A	A	B	B	B	B	B	A	B	B	B	A	B	B	B	B	A	B	B	B	B	B	B	B	A	B	B	B	B	A	B	A	A	B	B	B	A	-	A	A	B	B	B	B	A	B	B	A	B	B
Gm02_47125519_G_A	A	B	B	B	B	B	A	B	B	B	A	B	B	B	B	A	B	B	B	B	B	B	B	A	B	B	B	B	A	B	A	A	B	B	B	A	-	A	A	B	B	B	B	A	B	B	A	B	B
Gm02_47314350_T_C	A	B	B	B	A	B	A	B	B	B	A	B	B	B	B	A	B	B	B	B	B	B	B	A	B	B	B	B	A	B	A	A	B	B	B	A	-	A	A	B	B	B	B	A	B	B	A	B	B
Gm02_47394316_A_G	A	B	B	B	A	B	A	B	B	B	A	B	B	B	B	B	B	-	B	B	B	B	B	A	B	B	B	B	A	B	A	A	B	B	B	A	-	A	A	B	B	B	B	A	B	B	A	B	B
Gm02_47515175_G_A	A	B	B	B	A	B	A	B	B	B	A	B	B	B	B	B	B	B	B	B	B	B	B	A	B	B	B	B	-	B	A	A	B	B	B	A	-	A	A	B	B	B	B	A	B	B	A	B	B
Gm02_47790307_C_T	A	B	B	B	A	B	A	B	B	B	A	B	B	B	B	B	B	B	B	B	B	B	B	A	B	B	B	B	B	B	A	A	B	B	B	A	-	B	A	B	B	B	B	A	B	B	A	B	B
Gm02_48185680_G_A	A	-	A	B	A	B	A	B	B	B	B	B	B	B	B	B	B	-	B	B	B	B	B	A	B	B	B	B	-	B	A	A	B	B	B	A	B	B	B	B	B	B	B	A	B	B	A	B	B
Gm02_48248895_A_C	A	-	A	B	A	-	A	B	B	B	B	B	B	B	B	B	B	B	B	B	B	B	B	A	B	B	B	B	-	B	A	A	B	B	B	A	B	B	B	B	B	B	B	A	B	B	A	B	B
Gm02_48382122_G_A	A	-	A	B	A	B	A	B	B	B	B	B	B	B	B	B	B	B	B	B	B	B	B	A	B	A	B	B	-	B	A	A	B	B	B	A	B	B	B	B	B	B	B	A	B	B	A	B	B
Gm02_4848464_G_A	A	-	B	A	B	-	A	A	B	B	A	A	-	B	A	A	A	A	A	A	A	B	B	B	A	A	B	A	B	A	B	B	B	A	A	A	B	B	B	B	B	B	B	B	B	B	B	B	B
Gm02_48583877_A_C	A	-	A	B	A	-	A	B	B	B	B	B	B	B	B	B	B	-	B	B	B	B	B	A	B	A	B	B	-	B	A	A	B	B	B	A	B	B	B	B	B	B	B	A	B	B	A	B	B
Gm02_48702118_T_G	A	-	A	B	A	-	A	B	B	B	B	B	B	B	B	B	B	B	B	B	B	B	B	A	B	A	B	B	-	B	A	A	B	B	B	A	B	B	B	B	B	B	B	A	B	B	A	B	B
Gm02_4909353_C_T	A	-	B	A	B	-	A	A	B	B	A	A	A	B	A	A	A	A	A	A	A	B	B	B	A	A	B	A	B	A	B	B	B	A	A	A	B	B	B	B	B	B	B	B	B	B	B	B	B
Gm02_49388210_T_G	A	B	B	B	A	-	A	B	-	B	B	B	-	B	A	A	B	-	A	B	B	B	B	A	A	A	B	A	-	B	A	-	B	B	B	A	B	B	B	B	B	B	B	A	B	A	B	B	A
Gm02_49540930_T_C	A	B	B	B	A	B	A	B	B	B	B	B	-	B	A	A	B	-	A	B	B	B	B	A	A	A	B	A	-	B	A	-	B	B	B	A	B	B	B	B	B	B	B	A	B	A	B	B	A
Gm02_4957187_A_G	A	-	B	A	B	A	A	A	B	B	A	A	A	B	A	A	A	A	A	A	A	B	B	B	A	A	B	A	B	A	B	B	B	A	A	A	B	B	B	B	B	B	B	B	B	B	B	B	B
Gm02_49616128_C_A	A	B	B	B	A	B	A	B	-	B	B	B	-	B	A	A	B	-	A	B	B	B	B	A	A	A	B	A	-	B	A	-	B	B	B	A	B	B	B	B	B	B	B	A	B	A	B	B	A
Gm02_49679631_A_G	A	B	B	B	A	B	A	B	B	B	B	B	-	B	A	A	B	-	A	B	B	B	B	A	A	A	B	A	-	B	A	B	B	B	B	A	B	B	B	B	B	B	B	A	B	A	B	B	A
Gm02_49727178_A_C	A	B	B	B	A	B	A	B	-	B	B	B	-	B	A	A	B	-	A	B	B	B	B	A	A	A	B	A	-	B	A	-	B	B	B	A	B	B	B	B	B	B	B	A	B	A	B	B	A
Gm02_5107836_C_A	A	-	B	A	B	-	A	A	B	B	A	A	A	B	A	A	A	A	A	A	A	B	B	B	A	A	B	A	B	A	B	B	B	A	B	A	B	B	B	B	B	B	B	B	B	B	B	B	B
Gm02_51154756_C_T	B	B	B	B	A	B	B	B	B	A	B	B	-	A	B	A	B	B	A	B	A	B	B	B	A	B	B	A	-	A	A	B	B	B	B	A	B	B	-	-	A	B	A	A	B	A	B	A	B
Gm02_51238_A_G	B	-	B	B	B	A	A	A	-	-	A	B	A	B	A	A	A	A	B	B	B	B	B	B	B	A	A	A	B	B	B	A	B	B	A	A	A	B	B	B	B	B	B	B	B	B	B	B	A
Gm02_5155733_T_G	A	-	-	A	B	A	A	A	B	B	A	A	A	B	A	A	A	A	A	A	A	B	B	B	A	A	B	A	B	A	B	B	B	A	B	A	B	B	B	B	B	B	B	B	B	B	B	B	B
Gm02_5202276_T_C	A	-	B	A	B	A	A	A	B	B	A	A	A	B	A	A	A	A	A	A	A	B	B	B	A	A	B	A	B	A	B	B	B	A	B	A	B	B	B	B	B	B	B	B	B	B	B	B	B
Gm02_5343214_T_C	A	-	B	A	B	A	A	A	B	B	A	A	A	B	A	A	A	A	A	A	A	B	B	B	A	A	B	A	B	A	B	B	B	A	B	A	B	B	B	B	B	B	B	B	B	B	B	-	B
Gm02_5456974_A_G	A	A	B	A	B	A	A	A	B	B	A	A	A	B	A	A	A	A	A	A	A	B	B	B	A	A	B	A	B	A	B	B	B	A	B	A	B	B	B	B	B	B	B	B	B	B	B	-	B
Gm02_5595797_G_A	A	-	B	A	B	A	A	A	B	B	A	A	A	B	A	A	A	A	A	A	A	B	B	B	A	A	B	A	B	A	B	B	B	A	B	A	B	B	B	B	-	B	B	B	B	B	B	-	B
Gm02_5640246_C_A	A	-	B	A	B	A	A	A	B	B	A	A	A	B	A	A	A	A	A	A	A	B	B	B	A	B	B	A	B	-	B	B	B	A	B	A	B	B	B	B	-	B	B	B	B	B	B	-	B
Gm02_5809648_C_T	A	-	B	A	B	A	A	A	-	B	A	A	A	B	A	A	A	A	A	A	A	A	B	B	A	B	B	A	B	A	B	B	B	A	B	A	B	B	B	B	-	B	B	B	B	B	B	-	B
Gm02_5987005_C_T	A	-	B	A	B	-	A	A	B	B	A	A	A	B	A	A	A	A	A	A	A	A	B	B	A	B	B	A	B	A	B	B	B	A	B	A	B	B	B	B	-	B	B	B	B	B	B	-	B
Gm02_6180795_T_G	A	-	B	A	B	-	A	A	B	B	A	A	A	B	A	A	A	A	A	A	A	A	B	B	A	B	B	A	B	A	B	B	B	A	B	A	B	B	B	B	-	B	B	B	B	B	B	B	B
Gm02_6225129_T_G	A	-	B	A	B	A	A	A	-	B	A	A	A	B	A	A	A	A	A	A	A	A	B	B	A	B	B	A	B	A	B	B	B	A	B	A	B	B	B	B	-	B	B	B	B	B	B	B	B
Gm02_6503793_A_G	A	-	B	A	B	A	A	A	-	B	A	A	A	B	B	A	A	A	A	A	A	A	B	B	A	B	B	A	B	A	B	B	B	A	B	A	B	B	B	B	A	B	B	B	B	B	A	A	B
Gm02_6596937_T_G	A	-	B	A	B	A	A	A	B	B	A	A	A	B	B	A	A	A	A	A	A	A	B	B	A	B	B	A	B	A	B	B	B	A	B	A	B	B	B	B	A	B	B	B	B	B	A	A	B
Gm02_6676083_A_C	A	-	B	A	B	A	A	A	B	B	A	A	A	B	B	A	A	A	A	A	A	A	B	B	A	B	B	B	B	A	B	B	B	A	B	A	B	B	B	B	A	B	B	B	B	B	A	A	B
Gm02_6821311_A_C	A	-	B	A	B	A	A	A	B	B	A	A	A	B	B	A	A	A	A	A	A	A	B	B	A	B	B	B	B	A	B	B	B	A	B	A	B	B	B	B	A	B	B	B	B	B	A	A	B
Gm02_6971683_T_C	A	-	B	A	B	A	A	A	B	B	A	A	A	B	B	A	A	A	A	A	A	A	B	B	A	B	B	B	B	A	B	B	B	A	B	A	B	B	B	B	A	B	B	B	B	B	A	A	B
Gm02_7039787_G_T	A	-	B	A	B	A	A	A	-	B	A	A	A	B	B	A	A	A	A	A	A	A	B	B	A	B	B	B	B	A	B	B	B	A	B	A	B	B	B	B	A	B	B	B	B	B	A	A	B
Gm02_7135561_T_C	A	-	B	A	B	A	A	A	B	B	A	A	A	B	B	A	A	A	A	A	A	A	A	B	A	B	B	B	B	A	B	B	B	A	B	A	B	B	B	B	A	B	B	B	B	B	A	A	B
Gm02_7435044_T_C	A	-	B	A	B	A	A	A	B	B	A	A	A	B	B	A	A	A	A	A	A	A	A	B	A	B	B	B	B	A	B	B	B	A	B	A	B	B	B	B	A	B	B	B	B	B	A	A	B
Gm02_7987834_A_G	A	-	B	A	B	A	A	A	B	B	A	A	A	B	B	A	A	A	A	A	A	A	A	B	A	B	B	B	B	A	B	-	A	A	B	A	B	B	B	B	A	B	B	B	B	B	A	A	B
Gm02_8132109_G_A	A	-	B	A	B	A	A	A	-	B	A	A	A	B	B	A	A	A	A	A	A	A	A	B	A	B	B	B	B	A	B	-	A	A	B	A	B	B	B	B	A	B	B	B	B	B	A	A	B
Gm02_8170643_T_C	A	-	B	A	B	A	A	A	B	B	A	A	A	B	B	A	A	A	A	A	A	A	A	B	A	B	B	B	B	A	B	-	A	A	B	A	B	B	B	B	A	B	B	B	B	B	A	A	B
Gm02_8273157_G_A	A	-	B	A	B	A	A	A	B	B	A	A	A	B	B	A	A	A	A	A	A	A	A	B	A	B	B	B	B	A	B	-	A	A	B	A	B	B	B	B	A	B	B	B	B	B	A	A	B
Gm02_8641830_T_C	A	-	-	A	B	A	A	A	-	B	A	A	A	-	B	A	A	A	A	A	A	A	A	B	A	B	B	B	B	A	B	-	A	A	B	A	B	B	B	B	A	B	B	B	B	B	A	A	B
Gm02_8730196_G_A	A	-	B	A	B	A	A	A	-	B	A	A	B	-	B	A	A	-	A	A	A	A	A	B	A	B	B	B	B	A	B	-	A	A	B	A	B	B	B	B	A	B	B	B	B	B	A	A	B
Gm02_9289865_C_T	A	-	B	A	B	A	A	A	B	B	A	A	B	-	B	A	A	-	A	A	A	A	A	B	A	B	B	B	B	A	B	-	A	A	B	A	B	B	B	B	A	B	B	B	A	B	A	A	B
Gm02_9322142_T_C	A	-	B	A	B	A	A	A	B	B	A	A	B	-	B	A	A	-	A	A	A	A	A	B	A	B	B	B	B	A	B	-	A	A	B	A	B	B	B	B	A	B	B	B	A	B	A	A	B
Gm02_9492605_T_C	A	-	B	A	B	A	A	A	B	B	A	A	B	-	B	A	A	-	A	A	A	A	A	B	A	B	B	B	B	A	B	-	A	A	B	A	B	B	B	B	A	B	B	B	A	B	A	A	B
Gm02_9670302_A_G	A	-	B	A	B	A	A	A	B	B	A	A	B	-	B	A	A	-	A	A	A	A	A	B	A	B	B	B	B	A	B	-	A	A	B	A	B	B	B	B	A	B	B	B	A	B	A	A	B
Gm02_9795247_C_T	A	-	B	A	B	A	A	A	B	B	A	A	B	-	B	A	A	-	A	A	A	A	A	B	A	B	B	B	B	A	B	-	A	A	B	A	B	B	B	B	A	B	B	B	A	B	A	A	B
Gm02_9873369_T_C	A	-	B	A	B	A	A	A	B	B	A	A	B	-	B	A	A	-	A	A	A	-	A	B	A	B	B	B	B	A	B	-	A	A	B	A	B	B	B	B	A	B	B	B	A	B	A	A	B
Gm02_9925870_A_G	A	-	B	A	B	A	A	A	B	B	A	A	B	-	B	A	A	-	A	A	A	-	A	B	A	B	B	B	B	A	B	-	A	A	B	A	B	B	B	B	A	B	B	B	A	B	A	A	B
Satt542	A	A	B	A	B	B	A	A	B	-	A	B	B	-	B	A	A	A	A	A	A	A	A	B	B	B	B	B	B	A	B	A	A	A	B	A	A	B	B	A	A	B	B	B	A	B	A	A	B
Sat_183	A	B	B	-	A	B	A	B	B	B	A	B	B	B	B	B	B	B	B	-	B	B	B	A	B	B	B	B	A	B	A	-	B	B	B	-	A	A	A	B	B	B	B	A	B	B	A	B	B
Satt274	A	B	A	B	A	B	A	B	B	B	B	B	B	B	B	B	B	B	B	B	B	B	B	B	B	B	B	B	-	B	A	A	B	B	B	A	B	B	B	B	B	B	B	A	B	B	A	B	B
Satt459	A	B	A	B	A	B	A	B	B	B	B	B	B	B	B	B	B	B	B	B	B	B	B	A	B	A	B	B	-	B	A	A	B	B	B	A	B	B	B	B	B	B	B	A	B	B	A	B	B
Staga002	A	B	B	B	A	B	A	B	B	B	B	B	B	B	A	A	B	B	A	B	B	B	B	A	A	A	B	A	-	B	A	A	B	B	B	-	B	B	B	B	B	B	B	A	B	A	B	B	A
Sat_192	B	B	B	-	A	-	B	B	B	A	B	B	B	A	B	A	B	B	A	-	A	B	B	B	A	B	B	A	-	A	A	B	B	B	B	-	B	B	B	B	A	B	A	A	B	A	B	A	B
SoySSR_02_1623	A	B	B	B	A	B	A	B	B	B	A	B	B	B	B	B	B	B	B	B	B	B	-	A	B	B	B	B	B	B	A	A	B	B	B	A	-	A	A	B	B	B	B	A	B	B	A	B	B
SoySSR_02_1627	A	B	B	B	A	B	A	B	B	B	A	B	B	B	B	B	B	B	B	B	B	B	B	A	B	B	B	B	B	B	A	A	B	B	B	A	B	B	A	B	B	B	B	A	B	B	A	B	B
SoySSR_02_1645	A	B	A	B	A	B	A	B	B	B	A	B	B	B	B	B	B	B	B	B	B	B	B	A	B	B	B	B	B	B	A	A	B	B	B	A	B	B	A	B	B	B	B	A	B	B	A	B	B
SoySSR_02_1680	A	B	A	B	A	B	A	B	B	B	B	B	B	B	B	B	B	A	B	B	B	B	B	A	B	A	B	B	A	B	A	A	B	B	B	A	B	B	B	B	B	B	B	A	B	B	A	B	B
SoySSR_02_1684	A	B	A	B	A	B	A	B	B	B	B	B	B	B	B	B	B	B	B	B	B	B	B	A	B	A	B	B	-	B	A	A	B	B	B	A	B	B	B	B	B	B	B	A	B	B	A	B	B
SoySSR_02_1685	A	B	A	B	A	B	A	B	B	B	B	B	B	B	B	A	B	B	B	B	B	B	B	A	A	A	B	B	-	B	A	A	B	B	B	A	B	B	B	B	B	B	B	A	B	B	A	B	B
SoySSR_02_1672	A	B	A	B	A	B	A	B	B	B	B	B	B	B	B	B	B	A	B	B	B	B	B	A	B	A	B	B	A	B	A	A	B	B	B	A	B	B	B	B	B	B	B	A	B	B	A	B	B
SoySSR_02_1674	A	B	A	B	A	B	A	B	B	B	B	B	B	B	B	B	B	A	B	B	B	B	B	A	B	A	B	B	A	B	A	A	B	B	B	A	B	B	B	B	B	B	B	A	B	B	A	B	B
GBS02_55615	B	A	-	-	B	-	A	A	-	B	A	-	A	B	A	-	-	-	B	B	-	-	B	B	B	-	A	A	B	B	B	-	B	B	A	A	A	-	B	B	B	-	-	B	B	-	-	-	A
GBS02_83944	B	-	-	-	B	-	A	A	-	-	A	-	A	B	A	-	-	-	B	B	B	-	B	B	B	-	A	A	B	B	B	-	B	B	A	A	A	-	B	B	B	B	-	B	B	-	-	B	A
GBS02_83995	B	-	-	-	B	-	A	A	-	-	A	-	A	B	A	-	-	-	B	B	B	-	B	B	B	-	A	A	B	B	B	-	B	B	A	A	A	-	B	B	B	B	-	B	B	-	-	B	A
GBS02_105590	B	A	-	-	B	-	A	A	-	-	-	-	A	B	A	-	-	-	B	B	B	-	B	B	B	-	A	-	B	B	B	A	B	B	A	A	A	-	B	B	B	B	-	B	B	-	-	B	A
GBS02_160720	B	-	-	-	B	-	A	A	-	-	A	-	A	B	A	-	-	-	B	-	B	-	B	B	-	-	A	A	B	B	B	A	B	B	A	-	A	-	B	B	B	B	-	-	B	-	-	-	A
GBS02_169558	B	-	-	-	-	-	A	A	-	A	A	-	A	B	A	-	-	-	B	B	-	-	B	B	B	-	A	A	B	B	B	A	B	B	A	A	A	-	B	B	B	B	-	B	B	-	-	B	A
GBS02_354195	B	-	-	-	B	-	A	A	-	-	B	-	A	B	A	-	-	-	B	B	A	-	B	B	B	-	A	A	B	B	B	A	B	B	A	A	A	-	B	B	B	B	-	B	B	-	-	B	A
GBS02_370233	B	-	-	-	-	-	A	A	-	B	B	-	A	-	A	-	-	-	B	B	A	-	B	B	B	-	-	A	B	-	B	A	B	-	A	A	A	-	B	B	B	B	-	B	B	-	-	B	A
GBS02_1022523	A	-	-	-	B	-	A	A	-	A	B	-	-	A	-	-	-	-	B	B	A	-	B	B	B	-	A	A	-	A	B	A	B	B	A	A	A	-	B	B	A	-	-	B	B	-	-	-	A
GBS02_1070636	A	-	-	-	B	-	A	A	-	B	B	-	A	B	A	-	-	-	B	B	A	-	B	B	B	-	A	A	B	A	B	-	B	B	A	A	A	-	B	B	B	B	-	B	B	-	-	B	A
GBS02_1091612	A	-	-	-	B	-	A	A	-	-	B	-	A	B	-	-	-	-	B	-	-	-	B	B	B	-	A	A	B	A	-	A	B	B	A	A	A	-	B	B	B	B	-	-	B	-	-	B	A
GBS02_1091741	A	-	-	-	B	-	A	A	-	-	B	-	A	B	-	-	-	-	B	-	-	-	B	B	B	-	A	A	B	A	-	A	B	B	A	A	A	-	B	B	B	B	-	-	B	-	-	B	A
GBS02_2477668	A	-	-	-	B	-	A	A	-	-	A	-	-	B	A	-	-	-	B	A	A	-	B	B	B	-	A	-	B	B	B	-	B	B	A	A	A	-	B	B	B	B	-	-	B	-	-	B	A
GBS02_2477781	A	-	-	-	B	-	A	A	-	-	A	-	-	B	A	-	-	-	B	A	A	-	B	B	B	-	A	A	B	B	B	-	B	B	A	A	A	-	B	B	B	B	-	B	B	-	-	B	A
GBS02_2522250	A	-	-	-	B	-	A	A	-	-	A	-	-	B	A	-	-	-	B	A	A	-	B	B	B	-	A	A	B	B	B	-	B	B	A	-	A	-	B	B	B	B	-	B	B	-	-	B	A
GBS02_2763596	A	-	-	-	B	-	A	A	-	A	A	-	-	B	A	-	-	-	B	-	A	-	B	B	-	-	A	A	-	B	B	A	B	B	A	-	A	-	B	B	B	B	-	-	-	-	-	B	A
GBS02_2964145	A	A	-	-	B	-	A	A	-	-	A	-	-	B	A	-	-	-	B	A	-	-	B	B	B	-	A	A	A	B	B	-	B	B	A	A	A	-	B	B	B	B	-	B	B	-	-	B	A
GBS02_3140191	A	-	-	-	B	-	A	A	-	-	A	-	-	A	A	-	-	-	A	A	A	-	B	B	B	-	A	A	A	B	B	-	B	B	A	A	A	-	B	B	B	B	-	B	B	-	-	B	A
GBS02_3141599	A	-	-	-	B	-	A	A	-	-	A	-	-	A	A	-	-	-	A	A	-	-	B	B	B	-	A	A	A	B	B	-	B	B	A	-	A	-	B	B	B	B	-	-	B	-	-	B	A
GBS02_3158634	A	A	-	-	B	-	A	A	-	B	A	-	-	A	A	-	-	-	A	A	A	-	B	B	B	-	A	A	A	B	B	A	B	B	A	-	A	-	B	B	B	B	-	B	B	-	-	B	A
GBS02_3175043	A	-	-	-	B	-	A	A	-	A	A	-	-	A	A	-	-	-	A	A	A	-	B	B	B	-	A	A	A	B	B	-	B	B	A	A	A	-	B	B	B	B	-	B	B	-	-	B	A
GBS02_3219282	A	-	-	-	B	-	A	A	-	-	A	-	B	A	A	-	-	-	-	-	A	-	B	B	B	-	A	A	A	B	B	-	B	B	A	-	A	-	B	B	B	B	-	-	B	-	-	B	A
GBS02_3246105	A	-	-	-	B	-	A	A	-	-	A	-	A	A	A	-	-	-	A	A	A	-	B	B	-	-	A	A	A	B	B	A	B	B	A	-	A	-	B	B	B	B	-	B	B	-	-	B	A
GBS02_3246112	A	-	-	-	B	-	A	A	-	-	A	-	A	A	A	-	-	-	A	A	A	-	B	B	-	-	A	A	-	B	B	A	B	B	A	-	A	-	B	B	B	B	-	B	B	-	-	B	-
GBS02_3553903	A	-	-	-	B	-	A	A	-	A	A	-	-	A	-	-	-	-	A	-	A	-	B	B	B	-	A	A	B	B	B	B	B	A	A	A	A	-	B	B	B	B	-	B	B	-	-	B	A
GBS02_3554377	A	-	-	-	B	-	A	A	-	A	A	-	-	A	A	-	-	-	A	-	A	-	B	B	B	-	A	A	B	B	B	B	B	A	A	A	A	-	B	B	B	B	-	B	B	-	-	B	A
GBS02_3557727	A	-	-	-	B	-	A	A	-	A	A	-	-	A	A	-	-	-	A	A	A	-	B	B	B	-	A	A	B	B	B	B	B	A	A	A	A	-	B	B	B	B	-	B	B	-	-	B	A
GBS02_3565795	A	A	-	-	B	-	A	A	-	A	A	-	-	A	A	-	-	-	A	A	A	-	B	B	B	-	A	A	B	B	B	B	B	A	A	A	A	-	B	B	B	B	-	B	B	-	-	B	A
GBS02_3602029	A	-	-	-	B	-	A	A	-	A	A	-	-	A	A	-	-	-	A	-	A	-	B	B	B	-	A	A	B	B	B	B	-	A	A	A	A	-	B	B	B	B	-	B	B	-	-	B	A
GBS02_3603280	A	-	-	-	B	-	A	A	-	A	A	-	-	A	A	-	-	-	A	A	A	-	B	B	B	-	A	A	B	B	B	B	B	A	A	A	A	-	B	B	B	B	-	B	B	-	-	B	A
GBS02_3603474	A	B	-	-	B	-	A	A	-	A	A	-	-	-	-	-	-	-	-	-	-	-	B	B	-	-	A	A	B	B	B	B	B	A	A	-	A	-	B	B	B	B	-	-	B	-	-	B	A
GBS02_3603512	A	B	-	-	B	-	A	A	-	A	A	-	-	A	-	-	-	-	-	A	-	-	B	B	B	-	A	A	B	B	B	B	B	A	A	A	A	-	B	B	B	B	-	B	B	-	-	B	A
GBS02_3603697	A	-	-	-	B	-	A	A	-	A	A	-	A	A	-	-	-	-	-	A	A	-	B	B	B	-	A	A	B	B	B	B	B	A	A	-	A	-	B	B	B	B	-	B	B	-	-	B	A
GBS02_3623707	A	A	-	-	B	-	A	A	-	A	A	-	A	A	-	-	-	-	A	A	A	-	B	B	B	-	A	A	-	B	B	B	B	A	A	A	A	-	B	B	B	B	-	B	B	-	-	B	A
GBS02_3774198	A	-	-	-	B	-	A	A	-	A	A	-	-	A	A	-	-	-	A	A	A	-	B	B	-	-	B	A	B	B	B	B	B	A	A	-	A	-	B	B	B	B	-	B	B	-	-	B	A
GBS02_3936142	A	-	-	-	B	-	A	A	-	A	A	-	A	A	A	-	-	-	A	A	A	-	B	B	B	-	B	A	B	B	B	B	B	A	A	A	A	-	B	B	B	B	-	B	B	-	-	B	A
GBS02_4003706	A	-	-	-	B	-	A	A	-	A	A	-	-	A	A	-	-	-	A	A	A	-	B	A	B	-	B	-	B	B	B	B	B	A	A	A	A	-	B	B	B	B	-	B	B	-	-	B	B
GBS02_4128199	A	A	-	-	B	-	A	A	-	A	A	-	-	A	A	-	-	-	A	A	A	-	B	A	A	-	B	A	B	B	B	B	B	A	A	A	A	-	B	B	B	B	-	B	B	-	-	B	B
GBS02_4148914	A	-	-	-	B	-	A	A	-	A	A	-	-	A	A	-	-	-	A	-	A	-	B	A	A	-	B	A	B	B	B	B	B	A	A	-	A	-	B	B	B	B	-	B	B	-	-	B	B
GBS02_4148982	A	-	-	-	B	-	A	A	-	-	A	-	-	A	A	-	-	-	A	-	-	-	B	A	A	-	B	-	B	B	B	B	B	A	-	-	A	-	B	B	B	B	-	B	B	-	-	B	B
GBS02_4213655	A	-	-	-	B	-	A	A	-	B	A	-	-	B	-	-	-	-	A	A	A	-	B	A	A	-	B	A	B	A	B	B	B	A	A	A	A	-	B	B	B	B	-	B	B	-	-	B	B
GBS02_4213743	A	-	-	-	B	-	A	A	-	B	A	-	-	B	A	-	-	-	A	A	A	-	-	A	A	-	B	A	B	-	B	B	B	A	A	A	A	-	B	B	B	B	-	B	B	-	-	B	B
GBS02_4240066	A	-	-	-	B	-	A	A	-	B	A	-	-	B	A	-	-	-	-	A	A	-	B	A	A	-	B	A	B	A	-	B	B	A	A	A	A	-	B	B	B	B	-	B	B	-	-	B	B
GBS02_4263284	A	-	-	-	B	-	A	A	-	B	A	-	-	B	A	-	-	-	A	A	A	-	B	A	A	-	B	A	B	A	B	B	B	A	A	A	A	-	B	B	B	B	-	B	B	-	-	B	B
GBS02_4277513	A	-	-	-	B	-	A	A	-	B	A	-	-	B	A	-	-	-	A	A	A	-	B	A	A	-	B	A	B	A	B	B	B	A	A	A	A	-	B	B	-	B	-	B	B	-	-	B	B
GBS02_4318720	A	-	-	-	B	-	A	A	-	B	A	-	-	B	A	-	-	-	A	-	A	-	B	A	A	-	B	A	B	A	B	B	B	A	A	A	A	-	B	B	B	B	-	B	B	-	-	-	B
GBS02_4327112	A	-	-	-	B	-	A	A	-	B	A	-	-	B	A	-	-	-	A	A	A	-	B	A	A	-	B	A	B	-	B	B	B	A	A	A	A	-	B	B	B	B	-	B	B	-	-	B	B
GBS02_4357569	A	-	-	-	B	-	A	A	-	B	A	-	-	B	A	-	-	-	A	A	A	-	B	A	A	-	B	A	B	-	B	B	B	A	A	A	A	-	B	B	B	B	-	B	B	-	-	B	B
GBS02_4483461	A	-	-	-	B	-	-	-	-	B	A	-	-	B	A	-	-	-	A	-	A	-	B	A	A	-	B	A	B	A	-	B	B	A	A	A	A	-	B	B	B	B	-	B	B	-	-	B	B
GBS02_4483629	A	-	-	-	B	-	A	A	-	B	A	-	-	B	-	-	-	-	A	A	A	-	B	A	A	-	B	-	B	A	B	B	B	A	A	A	A	-	B	B	B	B	-	B	B	-	-	B	B
GBS02_4483737	A	-	-	-	B	-	A	A	-	B	A	-	-	B	-	-	-	-	A	A	A	-	B	A	A	-	B	A	B	A	B	B	B	A	A	A	A	-	B	B	B	B	-	B	B	-	-	B	B
GBS02_4489356	A	-	-	-	B	-	A	A	-	B	A	-	-	B	A	-	-	-	-	A	-	-	B	A	A	-	B	A	B	A	B	B	B	A	A	A	-	-	B	B	B	B	-	B	B	-	-	B	B
GBS02_4493821	A	A	-	-	B	-	A	A	-	B	A	-	A	B	A	-	-	-	A	A	A	-	B	A	A	-	B	A	B	-	B	B	B	A	A	A	A	-	B	B	B	B	-	B	B	-	-	B	-
GBS02_4498550	A	B	-	-	B	-	A	A	-	B	A	-	-	B	A	-	-	-	A	A	A	-	B	A	A	-	B	A	B	A	-	B	B	A	A	A	A	-	B	B	B	B	-	-	B	-	-	B	B
GBS02_4524889	A	A	-	-	B	-	A	A	-	B	A	-	-	B	A	-	-	-	A	A	A	-	B	A	A	-	B	A	B	A	B	B	B	A	A	A	A	-	B	B	B	B	-	B	B	-	-	B	B
GBS02_4580190	A	-	-	-	B	-	A	A	-	B	A	-	B	B	A	-	-	-	-	A	A	-	B	A	A	-	B	A	B	A	B	B	B	A	-	-	B	-	B	B	B	B	-	B	B	-	-	B	B
GBS02_4580305	A	-	-	-	B	-	A	A	-	B	A	-	-	B	A	-	-	-	A	A	A	-	B	A	A	-	B	A	B	A	B	B	B	A	A	A	B	-	B	B	B	B	-	B	B	-	-	B	-
GBS02_4698255	A	-	-	-	B	-	A	A	-	B	A	-	-	B	A	-	-	-	A	A	A	-	B	B	A	-	B	A	B	A	B	B	B	A	A	A	B	-	B	B	B	B	-	B	B	-	-	B	B
GBS02_4719833	A	A	-	-	B	-	A	A	-	B	A	-	-	B	A	-	-	-	A	A	-	-	B	B	A	-	B	-	B	-	B	B	B	A	A	A	B	-	B	B	B	B	-	B	B	-	-	B	B
GBS02_4767631	A	-	-	-	B	-	-	A	-	B	-	-	B	B	A	-	-	-	A	A	A	-	B	B	A	-	B	A	B	-	B	B	B	A	A	A	B	-	B	B	B	B	-	B	B	-	-	B	B
GBS02_4780606	A	A	-	-	B	-	A	A	-	B	A	-	B	B	A	-	-	-	A	A	A	-	B	B	A	-	B	A	B	A	B	B	B	A	A	A	B	-	B	-	B	B	-	B	B	-	-	B	B
GBS02_4846799	A	A	-	-	B	-	A	A	-	B	A	-	-	B	A	-	-	-	A	A	A	-	B	B	A	-	B	A	B	A	B	B	B	A	A	A	B	-	B	B	B	B	-	B	B	-	-	B	B
GBS02_5055884	A	-	-	-	-	-	A	A	-	B	A	-	A	B	A	-	-	-	A	A	A	-	B	-	A	-	B	A	B	A	-	B	-	A	A	A	B	-	B	B	B	B	-	B	-	-	-	B	B
GBS02_5055990	A	-	-	-	B	-	A	A	-	B	A	-	A	B	A	-	-	-	A	-	A	-	B	B	A	-	B	A	B	A	-	B	-	A	A	A	B	-	B	B	B	B	-	B	B	-	-	B	B
GBS02_5070640	A	A	-	-	B	-	A	A	-	B	A	-	-	B	A	-	-	-	A	A	-	-	B	B	A	-	B	A	B	A	-	B	B	A	B	A	-	-	B	B	B	B	-	-	B	-	-	B	B
GBS02_5070754	A	A	-	-	B	-	A	A	-	B	A	-	-	B	A	-	-	-	A	A	-	-	B	B	A	-	B	A	B	A	B	B	B	A	B	A	B	-	B	B	B	B	-	-	B	-	-	B	B
GBS02_5071524	A	-	-	-	B	-	A	A	-	B	A	-	A	B	A	-	-	-	A	-	A	-	-	B	A	-	B	A	B	A	B	B	B	A	B	A	B	-	B	B	B	B	-	B	B	-	-	-	B
GBS02_5223850	A	A	-	-	B	-	A	A	-	B	A	-	A	B	A	-	-	-	A	A	A	-	B	B	A	-	B	A	B	A	B	B	B	A	B	A	B	-	B	B	B	B	-	B	B	-	-	-	B
GBS02_5279718	A	-	-	-	B	-	A	A	-	B	A	-	A	B	A	-	-	-	A	A	A	-	B	B	A	-	B	A	B	A	B	B	B	A	B	A	B	-	B	B	B	B	-	B	B	-	-	B	B
GBS02_5279766	A	-	-	-	B	-	A	A	-	B	A	-	A	B	A	-	-	-	A	A	A	-	B	B	A	-	B	A	B	A	B	B	B	A	B	A	B	-	B	B	-	B	-	B	B	-	-	B	B
GBS02_5281484	A	-	-	-	B	-	A	A	-	B	A	-	A	B	A	-	-	-	A	-	A	-	B	B	A	-	B	A	B	A	B	B	B	A	B	A	B	-	B	B	B	B	-	B	B	-	-	B	B
GBS02_5521497	A	A	-	-	B	-	A	A	-	B	A	-	A	-	A	-	-	-	A	-	-	-	B	B	A	-	B	A	B	A	B	B	B	A	B	A	B	-	B	B	B	B	-	B	B	-	-	-	B
GBS02_5637581	A	-	-	-	B	-	A	A	-	B	A	-	A	B	A	-	-	-	A	-	A	-	B	B	A	-	B	A	B	A	B	B	B	A	B	A	-	-	B	B	-	-	-	B	B	-	-	-	B
GBS02_5637596	A	-	-	-	B	-	A	A	-	B	A	-	A	B	A	-	-	-	A	-	A	-	B	B	A	-	B	A	B	A	B	B	B	A	B	A	B	-	B	B	-	B	-	B	B	-	-	-	B
GBS02_5674842	A	-	-	-	B	-	A	A	-	B	A	-	A	B	A	-	-	-	A	A	A	-	B	B	A	-	B	A	B	A	B	B	B	A	B	A	B	-	B	B	-	B	-	B	B	-	-	-	B
GBS02_5674955	A	-	-	-	B	-	A	A	-	B	A	-	-	B	A	-	-	-	A	A	A	-	B	B	A	-	B	A	B	A	B	B	B	A	B	A	B	-	B	B	-	B	-	B	B	-	-	-	B
GBS02_5696934	A	A	-	-	B	-	A	A	-	B	A	-	A	B	A	-	-	-	A	A	A	-	B	B	A	-	B	A	B	A	-	B	B	A	B	A	B	-	B	B	-	B	-	B	B	-	-	-	B
GBS02_5824444	A	A	-	-	B	-	A	A	-	B	A	-	A	B	-	-	-	-	A	-	A	-	B	B	A	-	B	A	B	A	-	B	B	A	B	-	B	-	B	B	-	B	-	B	B	-	-	-	B
GBS02_5825657	A	-	-	-	B	-	A	A	-	B	A	-	A	B	A	-	-	-	A	A	A	-	B	B	A	-	B	A	B	A	B	B	B	A	B	A	B	-	B	B	-	B	-	B	B	-	-	A	B
GBS02_5907613	A	-	-	-	B	-	A	A	-	B	A	-	A	B	A	-	-	-	A	A	A	-	B	B	A	-	B	A	B	A	-	-	B	A	B	A	-	-	B	B	-	B	-	B	B	-	-	-	B
GBS02_5907655	A	-	-	-	B	-	A	A	-	B	A	-	A	B	A	-	-	-	A	A	A	-	B	B	A	-	B	A	B	A	-	B	B	A	B	A	-	-	B	B	-	B	-	B	B	-	-	-	B
GBS02_5908148	A	-	-	-	B	-	A	A	-	B	A	-	-	B	-	-	-	-	A	A	A	-	B	B	-	-	B	A	B	A	B	B	B	A	B	A	B	-	B	B	-	B	-	B	B	-	-	A	B
GBS02_5988795	A	A	-	-	B	-	A	A	-	B	A	-	A	B	A	-	-	-	A	A	A	-	B	B	A	-	B	A	B	A	B	B	B	A	B	A	-	-	B	B	A	B	-	B	B	-	-	-	B
GBS02_6105186	A	-	-	-	B	-	A	A	-	B	A	-	A	B	A	-	-	-	A	A	A	-	B	B	A	-	B	A	B	A	B	B	B	A	B	A	B	-	B	B	-	B	-	B	B	-	-	B	B
GBS02_6105198	A	-	-	-	-	-	A	A	-	-	A	-	A	-	A	-	-	-	A	A	A	-	B	B	A	-	-	A	B	-	B	B	B	A	B	A	B	-	B	B	A	B	-	B	B	-	-	B	B
GBS02_6162202	A	A	-	-	B	-	A	A	-	B	A	-	-	B	A	-	-	-	A	-	-	-	B	B	A	-	B	A	B	A	B	B	B	A	B	A	B	-	B	B	-	B	-	-	B	-	-	B	B
GBS02_6239356	A	-	-	-	B	-	A	A	-	B	A	-	A	-	A	-	-	-	A	A	-	-	B	B	A	-	B	A	B	A	B	B	-	A	B	A	B	-	B	B	A	B	-	-	B	-	-	B	B
GBS02_6239791	A	-	-	-	B	-	A	A	-	B	A	-	A	B	A	-	-	-	A	A	A	-	B	B	A	-	B	A	B	A	B	B	B	A	B	A	B	-	B	B	-	B	-	B	B	-	-	B	B
GBS02_6264839	A	-	-	-	B	-	A	A	-	B	A	-	A	B	-	-	-	-	A	-	A	-	B	B	-	-	B	A	B	A	B	B	B	A	B	-	-	-	B	B	-	B	-	-	B	-	-	-	B
GBS02_6264846	A	-	-	-	B	-	A	A	-	B	A	-	A	B	-	-	-	-	A	-	A	-	B	B	-	-	B	A	B	-	B	B	B	A	B	-	-	-	B	B	-	B	-	-	B	-	-	-	B
GBS02_6264875	A	-	-	-	B	-	A	A	-	B	A	-	A	B	-	-	-	-	A	-	A	-	B	B	-	-	B	A	B	A	B	B	B	A	B	-	B	-	B	B	-	B	-	-	B	-	-	-	B
GBS02_6288521	A	-	-	-	B	-	A	A	-	B	A	-	A	B	A	-	-	-	-	A	-	-	B	B	A	-	B	A	B	A	B	B	B	A	-	A	B	-	B	B	-	B	-	B	B	-	-	B	B
GBS02_6300782	A	-	-	-	B	-	A	A	-	B	A	-	A	B	A	-	-	-	A	A	-	-	B	B	A	-	B	A	B	A	B	B	B	A	B	-	B	-	B	B	-	B	-	-	B	-	-	B	B
GBS02_6300853	A	-	-	-	B	-	A	A	-	B	A	-	A	B	A	-	-	-	A	A	-	-	B	B	A	-	B	A	B	A	B	B	B	A	B	-	B	-	B	B	-	B	-	-	B	-	-	-	B
GBS02_6300858	A	-	-	-	B	-	A	A	-	B	A	-	A	B	A	-	-	-	A	A	-	-	B	B	A	-	B	A	B	A	B	B	-	A	B	-	B	-	B	B	-	B	-	-	B	-	-	-	B
GBS02_6300883	A	-	-	-	B	-	A	A	-	B	A	-	A	B	A	-	-	-	A	-	-	-	B	B	A	-	B	A	B	A	B	B	B	A	B	-	B	-	B	B	-	B	-	-	B	-	-	B	B
GBS02_6313064	A	-	-	-	B	-	A	A	-	B	A	-	A	-	A	-	-	-	A	-	A	-	B	B	-	-	B	A	B	-	B	B	B	A	B	-	B	-	B	B	-	B	-	B	B	-	-	-	B
GBS02_6359802	A	-	-	-	B	-	A	A	-	B	A	-	A	B	B	-	-	-	A	A	A	-	B	B	A	-	B	A	B	A	B	B	B	A	B	A	B	-	B	B	-	B	-	B	B	-	-	B	B
GBS02_6367396	A	-	-	-	B	-	A	A	-	B	A	-	A	B	B	-	-	-	A	A	-	-	B	B	A	-	B	A	B	A	B	B	B	A	B	A	B	-	B	B	A	B	-	B	B	-	-	B	B
GBS02_6470678	A	-	-	-	B	-	A	A	-	B	A	-	A	B	B	-	-	-	A	-	A	-	B	B	A	-	B	A	B	A	B	B	B	A	B	A	B	-	B	B	-	B	-	B	B	-	-	B	B
GBS02_6485294	A	-	-	-	B	-	A	A	-	B	A	-	A	B	B	-	-	-	A	A	A	-	B	B	A	-	B	A	B	A	-	B	B	A	B	A	B	-	B	B	A	B	-	B	B	-	-	B	B
GBS02_6485395	A	-	-	-	B	-	A	A	-	B	A	-	A	B	B	-	-	-	A	A	A	-	B	B	A	-	B	A	B	A	-	B	B	A	B	A	B	-	B	B	A	B	-	-	B	-	-	B	B
GBS02_6552161	A	-	-	-	B	-	-	A	-	B	A	-	A	B	B	-	-	-	A	A	A	-	B	B	A	-	B	A	B	A	B	B	B	A	B	A	B	-	B	B	A	B	-	B	B	-	-	A	B
GBS02_6552171	A	-	-	-	B	-	-	A	-	B	A	-	A	B	B	-	-	-	A	A	A	-	B	B	A	-	B	A	B	A	B	B	B	A	B	A	B	-	B	B	A	B	-	B	B	-	-	A	B
GBS02_6552200	A	-	-	-	B	-	A	A	-	B	A	-	A	B	B	-	-	-	A	A	A	-	B	B	A	-	B	A	B	A	B	B	B	A	B	A	B	-	B	B	A	B	-	B	B	-	-	A	B
GBS02_6697281	A	-	-	-	-	-	A	-	-	B	A	-	A	B	B	-	-	-	A	-	A	-	B	B	A	-	B	B	B	A	B	B	B	A	B	A	B	-	B	B	A	B	-	B	B	-	-	A	B
GBS02_6716392	A	-	-	-	B	-	A	A	-	B	A	-	A	B	B	-	-	-	A	-	A	-	B	B	-	-	B	B	B	A	-	B	B	A	B	-	B	-	B	B	A	B	-	-	B	-	-	A	-
GBS02_6738457	A	A	-	-	B	-	A	A	-	B	A	-	A	B	-	-	-	-	A	A	A	-	B	B	A	-	B	-	B	A	B	B	B	A	B	A	B	-	B	-	A	B	-	-	B	-	-	A	B
GBS02_6769433	A	-	-	-	B	-	A	A	-	B	A	-	A	B	B	-	-	-	A	A	-	-	B	B	A	-	B	B	B	A	B	B	B	A	B	A	B	-	B	B	A	B	-	B	B	-	-	A	B
GBS02_6769674	A	-	-	-	B	-	A	A	-	B	A	-	-	B	B	-	-	-	-	-	-	-	B	B	A	-	B	B	B	A	B	B	B	A	B	-	B	-	B	B	A	B	-	B	B	-	-	A	B
GBS02_6804016	A	-	-	-	B	-	A	A	-	B	A	-	A	B	B	-	-	-	A	-	A	-	B	B	A	-	B	B	B	-	B	B	B	A	B	A	B	-	B	B	A	B	-	B	B	-	-	A	B
GBS02_6876091	A	-	-	-	B	-	A	A	-	B	A	-	-	B	B	-	-	-	A	-	A	-	B	B	A	-	B	B	B	A	B	B	B	A	B	A	B	-	B	B	A	B	-	B	B	-	-	A	B
GBS02_6878061	A	-	-	-	B	-	A	A	-	B	A	-	A	B	B	-	-	-	A	-	A	-	B	B	A	-	B	B	B	-	B	B	B	A	B	A	B	-	B	B	A	B	-	B	B	-	-	A	B
GBS02_7022800	A	-	-	-	B	-	A	A	-	B	A	-	A	B	B	-	-	-	A	B	A	-	B	-	A	-	B	-	B	A	B	B	B	A	B	A	B	-	B	B	A	-	-	-	B	-	-	A	B
GBS02_7066771	A	-	-	-	B	-	A	A	-	B	A	-	A	B	B	-	-	-	-	A	A	-	B	B	A	-	B	B	B	-	-	B	B	A	B	A	B	-	B	B	A	B	-	B	B	-	-	A	B
GBS02_7150873	A	-	-	-	B	-	A	A	-	B	A	-	-	-	B	-	-	-	A	A	A	-	A	B	A	-	B	B	B	A	B	B	B	A	B	A	B	-	B	B	A	B	-	B	B	-	-	A	B
GBS02_7192105	A	A	-	-	B	-	A	A	-	B	A	-	A	B	B	-	-	-	A	A	A	-	A	B	A	-	B	B	B	A	-	B	B	A	B	A	B	-	B	B	A	B	-	-	B	-	-	A	B
GBS02_7383252	A	A	-	-	B	-	A	A	-	B	A	-	A	B	B	-	-	-	A	A	A	-	A	B	-	-	B	B	B	A	B	B	B	A	B	-	B	-	B	B	A	B	-	B	B	-	-	A	B
GBS02_7395733	A	-	-	-	B	-	A	A	-	B	A	-	A	B	-	-	-	-	A	A	-	-	A	B	A	-	B	B	B	-	-	B	B	-	B	A	B	-	B	B	A	B	-	B	B	-	-	A	B
GBS02_7755174	A	-	-	-	B	-	A	-	-	B	A	-	A	B	B	-	-	-	A	-	A	-	A	B	A	-	B	B	B	A	B	B	B	A	B	A	B	-	B	B	A	B	-	B	B	-	-	-	-
GBS02_7886133	A	-	-	-	B	-	A	A	-	B	A	-	A	B	B	-	-	-	A	A	-	-	A	B	A	-	B	B	B	A	B	-	A	A	B	A	B	-	B	B	A	B	-	B	B	-	-	A	B
GBS02_7886168	A	-	-	-	B	-	A	A	-	B	A	-	A	B	B	-	-	-	A	A	-	-	A	B	A	-	B	B	B	A	B	-	A	A	B	A	B	-	B	B	A	B	-	B	B	-	-	A	B
GBS02_7886498	A	-	-	-	-	-	A	A	-	B	A	-	-	B	-	-	-	-	A	-	A	-	A	B	-	-	-	B	-	A	B	-	A	A	B	-	B	-	B	B	A	B	-	B	B	-	-	A	B
GBS02_7920630	A	-	-	-	B	-	A	A	-	-	A	-	A	B	B	-	-	-	A	A	-	-	A	B	A	-	B	B	B	A	B	-	A	A	B	-	B	-	B	B	A	B	-	-	B	-	-	A	B
GBS02_7934719	A	A	-	-	B	-	A	A	-	B	A	-	A	B	B	-	-	-	A	A	A	-	A	B	A	-	B	B	B	A	B	-	A	A	B	A	B	-	B	B	A	B	-	B	B	-	-	A	B
GBS02_7934966	A	-	-	-	B	-	A	A	-	B	A	-	A	-	B	-	-	-	A	-	-	-	A	B	A	-	B	B	B	A	B	-	A	A	B	A	B	-	B	B	-	B	-	B	B	-	-	A	B
GBS02_7981965	A	-	-	-	B	-	A	A	-	B	A	-	A	B	B	-	-	-	A	A	A	-	A	B	A	-	B	B	B	A	B	-	A	A	B	A	B	-	B	B	A	B	-	B	B	-	-	A	B
GBS02_7982056	A	-	-	-	B	-	A	A	-	B	A	-	A	B	B	-	-	-	A	A	A	-	A	B	A	-	B	B	B	A	B	-	A	A	B	A	B	-	B	B	A	B	-	B	B	-	-	A	B
GBS02_7982064	A	-	-	-	B	-	A	A	-	B	A	-	A	B	B	-	-	-	A	A	A	-	A	B	A	-	B	B	B	A	B	-	A	A	B	A	B	-	B	B	A	B	-	B	B	-	-	A	B
GBS02_7982104	A	A	-	-	B	-	A	A	-	B	A	-	A	B	B	-	-	-	A	-	A	-	A	B	A	-	B	B	B	A	B	-	A	A	B	A	B	-	B	B	A	B	-	-	B	-	-	A	B
GBS02_7982977	A	-	-	-	B	-	A	A	-	B	A	-	A	-	B	-	-	-	A	A	A	-	A	B	A	-	B	B	B	A	B	-	A	A	B	A	B	-	B	B	A	B	-	B	B	-	-	A	B
GBS02_7982986	A	-	-	-	B	-	A	A	-	B	A	-	A	-	B	-	-	-	A	A	A	-	A	B	A	-	B	B	B	A	B	-	A	A	B	A	B	-	B	B	A	B	-	B	B	-	-	A	B
GBS02_8014370	A	-	-	-	B	-	A	A	-	B	A	-	A	B	B	-	-	-	A	-	-	-	A	B	A	-	B	B	B	A	B	-	A	A	B	A	B	-	B	B	A	B	-	B	B	-	-	A	B
GBS02_8179957	A	-	-	-	B	-	A	A	-	B	A	-	A	-	B	-	-	-	A	-	-	-	A	B	A	-	B	-	B	A	B	-	A	A	B	A	B	-	B	B	A	B	-	B	B	-	-	A	B
GBS02_8224866	A	-	-	-	B	-	A	A	-	B	A	-	A	B	B	-	-	-	A	A	-	-	A	B	A	-	B	B	B	A	B	-	A	A	B	A	B	-	B	B	A	B	-	B	B	-	-	A	B
GBS02_8240196	A	-	-	-	B	-	A	A	-	B	A	-	A	B	B	-	-	-	A	A	-	-	A	B	A	-	B	B	B	A	B	-	A	A	B	A	B	-	-	B	A	B	-	B	B	-	-	A	B
GBS02_8279011	A	-	-	-	B	-	A	A	-	B	A	-	A	B	B	-	-	-	A	-	A	-	A	B	A	-	B	B	B	A	B	-	A	A	B	A	B	-	B	B	A	B	-	B	B	-	-	A	B
GBS02_8306411	A	A	-	-	B	-	A	A	-	B	A	-	A	B	B	-	-	-	A	A	A	-	A	B	A	-	B	B	B	A	B	-	A	A	B	-	B	-	B	B	A	B	-	B	B	-	-	A	B
GBS02_8315101	A	-	-	-	B	-	A	A	-	B	A	-	A	B	B	-	-	-	A	A	A	-	A	B	A	-	B	B	B	A	B	-	A	A	B	A	B	-	B	B	A	B	-	-	B	-	-	A	B
GBS02_8315136	A	-	-	-	B	-	A	A	-	B	A	-	A	B	B	-	-	-	A	A	A	-	A	B	A	-	B	B	B	A	B	-	A	A	B	A	B	-	B	B	A	B	-	-	B	-	-	A	B
GBS02_8335968	A	-	-	-	B	-	A	A	-	B	A	-	-	-	B	-	-	-	A	A	-	-	A	B	A	-	B	B	B	A	B	B	A	A	B	A	B	-	B	B	A	B	-	B	B	-	-	A	B
GBS02_8341766	A	-	-	-	B	-	A	-	-	B	A	-	-	B	B	-	-	-	A	-	-	-	A	B	A	-	B	B	B	A	B	B	A	A	B	A	B	-	B	B	-	B	-	-	B	-	-	A	B
GBS02_8341774	A	-	-	-	B	-	A	-	-	B	A	-	-	B	B	-	-	-	A	-	-	-	A	B	A	-	B	B	B	A	B	B	A	A	B	A	B	-	B	B	-	B	-	-	B	-	-	A	B
GBS02_8361732	A	-	-	-	B	-	A	A	-	B	A	-	A	B	B	-	-	-	A	A	A	-	A	B	A	-	B	B	B	A	B	-	A	A	B	A	B	-	B	B	A	B	-	B	-	-	-	A	B
GBS02_8370924	A	B	-	-	B	-	A	A	-	B	A	-	A	B	B	-	-	-	A	A	A	-	A	B	A	-	B	B	B	A	B	-	A	A	B	A	B	-	B	B	A	B	-	B	B	-	-	A	B
GBS02_8370956	A	-	-	-	B	-	A	A	-	B	A	-	A	B	B	-	-	-	A	A	A	-	A	B	A	-	B	B	B	A	B	-	A	A	-	A	B	-	B	B	A	B	-	B	B	-	-	A	B
GBS02_8371067	A	-	-	-	B	-	A	A	-	B	A	-	A	B	-	-	-	-	A	A	A	-	A	B	A	-	B	B	B	A	B	-	A	A	B	A	B	-	B	B	A	B	-	-	B	-	-	-	B
GBS02_8413965	A	-	-	-	B	-	A	A	-	B	A	-	A	B	B	-	-	-	A	A	A	-	A	B	A	-	B	B	B	A	B	-	A	A	B	A	B	-	B	B	A	B	-	B	B	-	-	A	B
GBS02_8719247	A	-	-	-	B	-	A	A	-	B	A	-	A	-	B	-	-	-	A	-	A	-	A	B	A	-	B	B	B	A	B	-	A	A	B	-	B	-	B	B	A	B	-	-	B	-	-	-	B
GBS02_8900020	A	-	-	-	B	-	A	A	-	B	A	-	B	B	B	-	-	-	A	-	A	-	A	B	A	-	B	B	B	A	B	-	-	A	B	A	B	-	B	B	A	B	-	B	B	-	-	A	B
GBS02_8900084	A	-	-	-	B	-	A	A	-	B	A	-	B	B	B	-	-	-	A	-	A	-	A	B	A	-	B	B	B	A	B	-	A	A	B	A	B	-	B	B	A	B	-	B	B	-	-	A	B
GBS02_8923414	A	A	-	-	B	-	A	A	-	B	A	-	-	B	B	-	-	-	A	A	A	-	A	B	A	-	B	B	B	A	B	-	A	A	B	A	B	-	B	B	A	B	-	B	B	-	-	A	B
GBS02_9034654	A	-	-	-	B	-	A	A	-	B	A	-	-	-	B	-	-	-	A	A	-	-	A	B	A	-	B	B	B	A	B	-	A	A	B	A	B	-	B	B	A	B	-	-	B	-	-	A	B
GBS02_9034696	A	-	-	-	B	-	A	A	-	B	A	-	B	-	B	-	-	-	A	A	-	-	A	B	A	-	B	B	B	A	B	-	A	A	B	A	B	-	B	B	A	B	-	B	B	-	-	A	B
GBS02_9103167	A	-	-	-	B	-	A	A	-	B	A	-	B	-	B	-	-	-	A	-	-	-	A	B	A	-	B	B	B	A	B	-	A	A	B	A	B	-	B	B	A	B	-	B	B	-	-	-	-
GBS02_9161051	A	-	-	-	-	-	A	A	-	B	A	-	-	-	B	-	-	-	A	-	-	-	A	B	A	-	B	B	B	-	B	-	A	A	B	-	B	-	B	B	A	B	-	B	B	-	-	A	B
GBS02_9326091	A	-	-	-	B	-	A	A	-	B	A	-	B	B	B	-	-	-	A	A	A	-	A	B	A	-	B	B	B	-	B	-	A	A	B	-	B	-	B	B	A	B	-	B	A	-	-	-	-
GBS02_9326111	A	-	-	-	B	-	A	A	-	B	A	-	B	B	B	-	-	-	A	A	A	-	A	B	A	-	B	B	B	A	B	-	A	A	B	A	B	-	B	B	A	B	-	B	A	-	-	-	-
GBS02_9379891	A	-	-	-	B	-	A	A	-	B	A	-	B	B	B	-	-	-	A	A	A	-	A	B	A	-	B	B	B	A	B	-	A	A	B	A	B	-	B	B	A	B	-	B	A	-	-	A	B
GBS02_9406108	A	-	-	-	B	-	A	A	-	B	A	-	B	-	B	-	-	-	A	A	A	-	A	B	A	-	B	-	B	A	B	-	A	A	B	A	B	-	B	B	A	B	-	-	A	-	-	A	B
GBS02_9406218	A	-	-	-	B	-	A	A	-	B	A	-	B	-	B	-	-	-	A	A	A	-	A	B	A	-	B	-	B	A	B	-	A	A	B	A	B	-	B	B	A	B	-	-	A	-	-	A	B
GBS02_9466862	A	A	-	-	B	-	A	A	-	B	A	-	B	-	B	-	-	-	A	A	A	-	A	B	A	-	B	B	B	A	B	A	A	A	B	-	B	-	B	B	A	B	-	B	A	-	-	A	B
GBS02_9541596	A	-	-	-	B	-	A	A	-	B	A	-	B	B	B	-	-	-	A	A	A	-	A	-	A	-	B	B	B	A	B	-	A	A	B	A	B	-	B	B	A	B	-	B	A	-	-	A	B
GBS02_9620252	A	-	-	-	B	-	A	A	-	B	A	-	B	-	B	-	-	-	A	A	A	-	A	B	A	-	B	B	B	A	B	-	A	A	B	A	B	-	B	B	A	B	-	B	A	-	-	A	B
GBS02_9637207	A	B	-	-	B	-	A	A	-	B	A	-	B	B	B	-	-	-	A	A	A	-	A	B	A	-	B	B	B	A	B	-	A	A	B	-	B	-	B	B	A	B	-	B	A	-	-	A	B
GBS02_9761188	A	-	-	-	B	-	A	A	-	B	A	-	B	-	B	-	-	-	A	-	A	-	A	B	A	-	B	B	B	A	B	-	A	A	B	A	B	-	B	B	A	B	-	B	A	-	-	A	B
GBS02_10303304	A	-	-	-	B	-	A	A	-	B	A	-	B	-	B	-	-	-	A	-	A	-	A	B	B	-	B	B	B	A	B	-	A	A	B	A	B	-	B	A	A	B	-	B	A	-	-	A	B
GBS02_10303314	A	-	-	-	B	-	A	A	-	B	A	-	B	-	B	-	-	-	A	-	A	-	A	B	B	-	B	B	B	A	B	-	A	A	B	A	B	-	B	A	A	B	-	B	A	-	-	A	B
GBS02_10395885	A	A	-	-	B	-	A	A	-	B	A	-	B	-	B	-	-	-	A	A	A	-	A	B	B	-	B	B	B	A	B	-	A	A	B	A	B	-	B	A	A	B	-	B	A	-	-	A	B
GBS02_11213830	A	-	-	-	B	-	A	A	-	B	A	-	B	-	B	-	-	-	A	-	A	-	A	-	B	-	B	B	B	A	B	-	A	A	B	A	B	-	B	A	A	B	-	B	A	-	-	A	B
GBS02_11264740	A	A	-	-	B	-	A	A	-	B	A	-	B	-	B	-	-	-	A	A	A	-	A	B	B	-	B	B	B	A	B	-	A	A	B	A	B	-	B	A	A	B	-	B	A	-	-	A	B
GBS02_11266784	A	-	-	-	B	-	A	A	-	B	A	-	B	-	B	-	-	-	A	A	A	-	A	B	B	-	B	B	B	A	B	-	A	A	B	A	B	-	B	A	A	B	-	B	A	-	-	A	B
GBS02_11291492	A	-	-	-	B	-	A	A	-	B	A	-	B	-	B	-	-	-	A	-	A	-	-	B	B	-	B	B	B	A	B	-	A	A	B	A	B	-	B	A	A	B	-	B	A	-	-	A	B
GBS02_11477532	A	-	-	-	B	-	A	A	-	B	A	-	B	-	B	-	-	-	A	A	A	-	A	B	B	-	B	B	B	-	B	-	A	A	B	A	B	-	B	A	A	B	-	B	A	-	-	A	B
GBS02_11538599	A	-	-	-	B	-	A	A	-	B	A	-	B	-	B	-	-	-	A	A	A	-	A	B	B	-	B	B	B	A	B	-	A	A	B	A	B	-	B	A	A	B	-	B	A	-	-	A	B
GBS02_11538834	A	-	-	-	B	-	A	A	-	-	A	-	B	-	B	-	-	-	A	-	A	-	A	B	B	-	-	B	B	-	B	-	A	A	B	A	B	-	B	A	A	B	-	-	A	-	-	A	A
GBS02_11572202	A	-	-	-	B	-	A	A	-	B	A	-	B	-	B	-	-	-	A	A	A	-	A	B	B	-	B	B	B	-	B	-	A	A	B	-	B	-	B	A	A	B	-	-	A	-	-	A	B
GBS02_11572322	A	-	-	-	B	-	A	A	-	B	A	-	B	-	B	-	-	-	A	A	A	-	A	B	B	-	B	B	B	-	B	-	A	A	B	-	B	-	B	A	A	B	-	-	A	-	-	A	B
GBS02_11722751	A	-	-	-	B	-	A	A	-	B	A	-	B	-	B	-	-	-	A	A	A	-	A	B	B	-	B	B	B	-	B	-	A	A	B	A	B	-	B	A	A	B	-	B	A	-	-	A	B
GBS02_11791039	A	A	-	-	B	-	A	A	-	B	A	-	B	-	B	-	-	-	A	-	A	-	A	B	B	-	B	B	B	A	B	-	A	A	B	A	B	-	B	A	A	B	-	B	A	-	-	A	B
GBS02_11797563	A	-	-	-	-	-	A	A	-	B	A	-	-	A	-	-	-	-	A	-	A	-	A	B	B	-	B	B	B	A	B	-	A	A	B	A	B	-	B	A	A	B	-	B	A	-	-	A	B
GBS02_11927535	A	-	-	-	B	-	A	A	-	B	A	-	B	-	B	-	-	-	A	A	A	-	A	B	B	-	B	B	B	A	B	A	A	A	B	-	B	-	B	A	A	B	-	B	A	-	-	A	B
GBS02_11940217	A	A	-	-	B	-	A	A	-	B	A	-	B	-	B	-	-	-	A	-	A	-	A	B	B	-	B	B	B	A	-	-	A	A	B	A	B	-	B	A	A	B	-	-	A	-	-	A	B
GBS02_11940244	A	A	-	-	B	-	A	A	-	B	A	-	B	-	B	-	-	-	A	A	A	-	A	B	B	-	B	B	B	A	-	-	A	A	B	A	B	-	B	A	A	B	-	-	A	-	-	A	B
GBS02_12941240	A	-	-	-	B	-	A	A	-	-	A	-	B	-	-	-	-	-	A	-	A	-	A	B	B	-	B	B	B	A	B	A	A	-	B	-	A	-	B	A	A	B	-	B	A	-	-	A	B
GBS02_13965518	A	-	-	-	B	-	A	A	-	-	A	-	B	-	B	-	-	-	-	-	A	-	A	B	-	-	B	B	B	A	B	-	A	A	B	A	A	-	B	A	A	-	-	B	A	-	-	A	B
GBS02_14679663	A	-	-	-	B	-	A	A	-	-	A	-	B	-	B	-	-	-	A	-	-	-	A	A	B	-	-	-	A	B	A	A	B	-	B	-	-	-	B	A	A	A	-	B	A	-	-	A	A
GBS02_14818531	A	A	-	-	B	-	A	A	-	-	A	-	-	B	B	-	-	-	A	-	A	-	A	A	B	-	B	B	-	B	A	A	B	A	B	A	B	-	B	A	B	A	-	B	A	-	-	A	A
GBS02_14818557	A	A	-	-	B	-	A	A	-	-	A	-	-	B	B	-	-	-	A	-	A	-	A	A	B	-	B	B	-	B	A	A	B	A	B	A	B	-	B	A	B	A	-	B	A	-	-	A	A
GBS02_14818582	A	A	-	-	B	-	A	A	-	-	A	-	-	B	B	-	-	-	A	-	A	-	A	A	B	-	B	B	-	-	A	A	B	A	B	A	B	-	B	A	B	A	-	B	A	-	-	A	A
GBS02_14845646	A	-	-	-	B	-	A	A	-	-	A	-	B	B	-	-	-	-	A	A	A	-	A	A	B	-	B	B	A	B	A	A	B	A	B	A	B	-	B	A	B	A	-	-	A	-	-	A	-
GBS02_14845672	A	-	-	-	B	-	A	A	-	-	A	-	B	B	-	-	-	-	A	A	A	-	A	A	B	-	B	B	A	B	A	A	B	A	B	A	B	-	B	A	B	A	-	B	A	-	-	A	A
GBS02_14905264	A	A	-	-	B	-	A	A	-	-	A	-	B	B	-	-	-	-	A	A	A	-	A	A	B	-	B	B	A	B	A	A	-	A	B	A	B	-	B	A	B	A	-	B	A	-	-	A	A
GBS02_14965494	A	-	-	-	B	-	B	A	-	-	A	-	B	B	B	-	-	-	A	A	A	-	A	A	B	-	B	B	A	B	A	A	B	A	B	A	B	-	-	A	B	A	-	B	A	-	-	A	A
GBS02_14978814	A	A	-	-	B	-	B	A	-	B	A	-	B	B	B	-	-	-	A	A	A	-	A	A	B	-	B	B	A	B	A	A	B	A	B	A	B	-	B	A	B	A	-	B	A	-	-	A	A
GBS02_14988201	A	A	-	-	B	-	B	A	-	-	A	-	B	-	B	-	-	-	-	-	A	-	A	A	B	-	B	B	A	B	A	A	B	-	B	-	B	-	B	A	B	A	-	-	A	-	-	-	A
GBS02_15185758	A	A	-	-	A	-	B	A	-	-	A	-	B	B	B	-	-	-	A	B	A	-	A	B	B	-	B	B	A	B	A	A	B	A	B	A	B	-	B	A	B	B	-	B	A	-	-	A	A
GBS02_15386078	A	-	-	-	A	-	B	A	-	-	A	-	B	B	A	-	-	-	A	-	A	-	A	B	B	-	A	A	A	-	A	A	B	A	B	A	B	-	B	A	-	B	-	B	A	-	-	A	B
GBS02_15386189	A	-	-	-	A	-	B	A	-	-	A	-	B	B	A	-	-	-	A	-	A	-	A	B	B	-	-	A	A	-	A	A	B	A	B	A	B	-	B	A	-	B	-	B	A	-	-	A	B
GBS02_15452000	A	-	-	-	A	-	B	A	-	-	A	-	B	B	A	-	-	-	A	B	A	-	A	B	B	-	A	A	A	B	A	A	B	A	B	A	B	-	B	A	B	B	-	B	A	-	-	A	B
GBS02_15483179	A	A	-	-	A	-	B	A	-	-	A	-	B	B	A	-	-	-	A	B	-	-	A	B	B	-	A	A	A	B	A	A	B	A	B	A	B	-	B	A	B	B	-	B	A	-	-	A	B
GBS02_15542884	A	A	-	-	A	-	B	A	-	-	A	-	B	B	A	-	-	-	A	B	-	-	A	A	B	-	A	A	A	B	A	A	B	A	B	A	B	-	B	A	B	B	-	B	A	-	-	A	B
GBS02_15544518	A	A	-	-	A	-	B	A	-	-	A	-	-	B	A	-	-	-	A	-	A	-	A	A	B	-	A	A	A	B	A	A	B	A	B	A	B	-	B	A	B	B	-	-	A	-	-	A	B
GBS02_15683453	A	A	-	-	A	-	B	A	-	B	A	-	B	B	A	-	-	-	A	A	A	-	A	A	B	-	A	A	A	B	A	A	B	A	B	A	-	-	B	-	B	B	-	B	A	-	-	A	B
GBS02_15683473	A	A	-	-	A	-	B	A	-	B	A	-	B	B	A	-	-	-	A	A	A	-	A	A	B	-	A	A	A	B	A	A	B	A	B	A	B	-	B	A	-	B	-	B	A	-	-	-	B
GBS02_16000659	B	-	-	-	A	-	B	B	-	-	A	-	A	B	A	-	-	-	A	A	A	-	B	A	B	-	A	A	A	B	A	A	A	A	A	A	B	-	B	A	B	B	-	B	A	-	-	A	B
GBS02_16084165	B	A	-	-	A	-	B	B	-	-	A	-	A	B	A	-	-	-	A	A	A	-	B	A	B	-	A	A	A	B	A	A	A	A	A	A	B	-	B	A	B	B	-	B	A	-	-	A	B
GBS02_16095750	B	-	-	-	A	-	B	B	-	B	A	-	-	B	A	-	-	-	-	A	A	-	B	A	B	-	A	A	A	B	A	A	A	A	A	-	B	-	B	A	B	B	-	B	A	-	-	A	B
GBS02_16120716	B	A	-	-	A	-	B	B	-	-	A	-	A	B	A	-	-	-	A	A	A	-	B	A	B	-	B	A	A	B	A	A	A	A	A	A	B	-	B	A	B	B	-	A	A	-	-	A	B
GBS02_16126436	B	-	-	-	A	-	B	B	-	B	A	-	A	B	A	-	-	-	A	A	A	-	B	A	B	-	B	A	A	B	-	A	A	A	A	A	B	-	B	A	B	B	-	A	A	-	-	A	B
GBS02_16126521	B	-	-	-	A	-	B	B	-	B	A	-	A	B	-	-	-	-	A	-	A	-	B	-	B	-	B	A	A	B	-	A	A	A	A	A	B	-	B	A	B	-	-	A	A	-	-	-	-
GBS02_16343660	B	-	-	-	A	-	B	B	-	-	A	-	A	B	A	-	-	-	A	A	A	-	B	A	B	-	B	A	A	B	A	A	A	A	A	A	B	-	A	A	B	B	-	A	A	-	-	A	B
GBS02_16371637	B	-	-	-	-	-	B	B	-	B	A	-	A	B	-	-	-	-	A	A	-	-	B	A	B	-	-	A	A	-	A	A	A	-	A	A	B	-	A	A	B	B	-	A	A	-	-	A	B
GBS02_16526153	B	-	-	-	-	-	B	B	-	A	A	-	A	B	A	-	-	-	-	-	-	-	B	A	B	-	B	A	A	B	A	A	-	A	A	A	B	-	A	A	B	B	-	-	A	-	-	-	B
GBS02_16541054	B	-	-	-	-	-	B	B	-	-	A	-	A	B	A	-	-	-	A	A	-	-	B	A	B	-	B	A	A	B	A	A	A	A	A	A	B	-	A	A	B	B	-	A	A	-	-	-	B
GBS02_16549731	B	A	-	-	A	-	B	B	-	-	A	-	A	-	A	-	-	-	A	-	-	-	-	A	B	-	B	A	A	B	A	A	A	A	A	A	B	-	A	A	B	B	-	-	A	-	-	A	B
GBS02_16557890	B	-	-	-	-	-	-	B	-	-	A	-	A	B	-	-	-	-	A	A	A	-	B	-	B	-	B	-	A	B	-	A	A	A	-	A	B	-	A	A	B	B	-	A	-	-	-	A	B
GBS02_16557965	B	-	-	-	-	-	-	B	-	-	A	-	A	B	-	-	-	-	A	A	A	-	B	-	B	-	B	-	A	B	-	A	A	A	-	A	B	-	A	A	B	B	-	A	-	-	-	A	-
GBS02_16558113	B	-	-	-	A	-	B	B	-	-	A	-	A	B	A	-	-	-	A	-	A	-	B	A	B	-	B	A	A	B	A	A	A	A	A	A	B	-	A	A	B	B	-	A	A	-	-	A	B
GBS02_16558169	B	-	-	-	A	-	B	B	-	-	A	-	A	B	A	-	-	-	A	-	A	-	B	A	B	-	B	-	A	-	A	A	A	A	A	-	B	-	A	A	B	B	-	-	A	-	-	A	B
GBS02_16642550	B	-	-	-	A	-	B	B	-	-	A	-	-	B	A	-	-	-	A	-	A	-	B	A	B	-	B	A	A	B	A	A	A	A	A	A	B	-	A	A	B	B	-	-	A	-	-	A	B
GBS02_16647554	B	-	-	-	A	-	B	B	-	B	A	-	A	B	A	-	-	-	A	A	-	-	B	A	B	-	B	A	A	B	A	A	A	-	A	A	B	-	A	A	B	B	-	A	A	-	-	A	B
GBS02_16647614	B	-	-	-	A	-	B	B	-	B	A	-	A	B	A	-	-	-	A	A	-	-	B	A	B	-	B	A	-	B	A	A	A	-	A	A	B	-	A	A	B	B	-	A	A	-	-	A	B
GBS02_16649411	B	-	-	-	-	-	B	B	-	-	A	-	A	B	A	-	-	-	A	-	-	-	B	A	-	-	-	A	A	B	A	A	A	A	A	A	B	-	A	A	B	B	-	A	A	-	-	A	B
GBS02_16649460	B	-	-	-	-	-	B	B	-	-	A	-	A	B	A	-	-	-	A	-	-	-	B	A	-	-	-	A	A	B	A	A	A	A	A	A	B	-	A	A	B	B	-	A	A	-	-	A	B
GBS02_16649777	B	-	-	-	A	-	B	B	-	-	A	-	A	B	A	-	-	-	A	-	A	-	B	A	B	-	B	A	A	B	A	A	A	A	A	-	B	-	A	A	B	B	-	-	A	-	-	A	B
GBS02_16664935	B	-	-	-	-	-	-	B	-	-	A	-	A	B	A	-	-	-	A	A	A	-	B	A	B	-	B	A	A	B	A	A	A	-	A	A	B	-	A	A	B	B	-	-	A	-	-	-	B
GBS02_16664990	B	-	-	-	-	-	-	B	-	-	A	-	A	B	A	-	-	-	A	A	A	-	B	A	B	-	B	A	A	B	A	A	A	A	A	A	B	-	A	A	B	B	-	-	A	-	-	-	B
GBS02_16704743	B	A	-	-	A	-	B	B	-	-	A	-	A	B	A	-	-	-	A	A	A	-	B	A	B	-	B	A	A	-	-	A	A	A	A	-	B	-	A	A	B	B	-	A	A	-	-	A	B
GBS02_16704772	B	A	-	-	A	-	B	B	-	-	A	-	A	B	A	-	-	-	A	A	A	-	B	A	B	-	B	A	A	-	-	A	A	A	A	-	B	-	A	A	B	B	-	A	A	-	-	A	B
GBS02_16709424	B	-	-	-	A	-	B	B	-	A	A	-	A	B	A	-	-	-	A	-	A	-	B	A	B	-	B	A	A	B	A	A	A	A	A	A	B	-	A	A	B	B	-	A	A	-	-	-	B
GBS02_16709609	B	-	-	-	A	-	B	-	-	-	A	-	A	B	A	-	-	-	A	A	A	-	B	A	B	-	B	A	A	B	A	A	A	A	A	A	B	-	A	A	B	B	-	A	A	-	-	-	B
GBS02_16899921	B	-	-	-	A	-	B	B	-	A	A	-	A	-	A	-	-	-	-	-	A	-	B	A	B	-	B	A	A	B	A	A	A	A	A	A	-	-	A	A	B	B	-	-	-	-	-	A	B
GBS02_16950496	B	A	-	-	A	-	B	B	-	B	A	-	A	-	-	-	-	-	A	-	A	-	B	A	B	-	B	-	-	B	A	A	A	A	A	-	B	-	A	A	B	B	-	-	A	-	-	A	B
GBS02_16965665	B	A	-	-	A	-	B	B	-	-	A	-	A	B	A	-	-	-	A	-	A	-	B	A	B	-	B	A	A	B	-	A	A	A	A	A	B	-	A	A	B	B	-	A	A	-	-	A	B
GBS02_16965706	B	-	-	-	A	-	B	B	-	-	A	-	A	B	-	-	-	-	-	-	A	-	B	A	-	-	B	A	A	B	A	A	A	A	A	A	B	-	A	A	-	B	-	A	A	-	-	A	B
GBS02_16965713	B	-	-	-	A	-	B	B	-	-	A	-	A	B	-	-	-	-	-	-	A	-	B	A	-	-	B	A	A	B	A	A	A	A	A	A	B	-	A	A	-	B	-	A	A	-	-	A	B
GBS02_16965890	B	-	-	-	A	-	B	B	-	-	A	-	A	B	-	-	-	-	-	-	A	-	B	A	-	-	B	A	A	B	A	A	A	A	A	A	B	-	A	A	-	B	-	A	A	-	-	A	B
GBS02_16968570	B	-	-	-	A	-	B	B	-	-	A	-	A	B	A	-	-	-	A	-	-	-	B	A	B	-	B	A	A	B	A	A	A	A	A	-	B	-	A	A	-	B	-	-	A	-	-	-	B
GBS02_16973493	B	A	-	-	A	-	-	B	-	-	A	-	A	B	-	-	-	-	-	-	A	-	B	A	B	-	B	-	A	B	A	A	A	A	A	A	B	-	A	A	B	B	-	A	A	-	-	A	B
GBS02_16973505	B	-	-	-	A	-	B	B	-	B	A	-	A	B	A	-	-	-	A	-	A	-	B	A	B	-	B	A	A	B	A	A	A	A	A	A	B	-	A	A	-	B	-	-	A	-	-	A	B
GBS02_16974182	B	-	-	-	A	-	B	B	-	-	A	-	A	B	A	-	-	-	A	A	A	-	B	A	B	-	B	A	A	B	A	A	A	A	A	A	B	-	A	A	B	B	-	A	A	-	-	A	B
GBS02_17160592	B	A	-	-	-	-	B	B	-	-	A	-	-	-	A	-	-	-	A	-	A	-	B	A	B	-	-	A	A	B	-	A	A	A	A	A	B	-	A	A	B	B	-	A	A	-	-	A	B
GBS02_17164514	B	-	-	-	A	-	B	B	-	-	A	-	A	B	A	-	-	-	A	A	A	-	B	A	B	-	B	A	A	B	A	A	A	A	A	A	B	-	A	A	B	B	-	A	A	-	-	A	B
GBS02_17164703	B	A	-	-	A	-	B	B	-	-	A	-	A	B	A	-	-	-	A	A	A	-	B	A	B	-	B	A	A	B	A	A	A	A	A	A	B	-	A	A	B	B	-	-	A	-	-	A	B
GBS02_17189956	B	-	-	-	-	-	B	B	-	A	A	-	A	B	A	-	-	-	A	-	A	-	B	A	B	-	B	-	A	B	A	A	A	A	A	A	B	-	A	A	B	B	-	A	A	-	-	A	B
GBS02_17189978	B	-	-	-	-	-	B	B	-	A	A	-	A	B	A	-	-	-	A	-	A	-	B	A	B	-	B	-	A	B	A	A	A	A	A	A	B	-	A	A	B	B	-	A	A	-	-	A	B
GBS02_17230720	B	A	-	-	A	-	B	B	-	B	A	-	-	B	A	-	-	-	A	-	A	-	B	A	B	-	B	A	A	B	A	A	A	A	A	A	-	-	A	A	B	B	-	A	A	-	-	-	B
GBS02_17270041	B	-	-	-	-	-	B	B	-	B	A	-	A	B	A	-	-	-	A	-	-	-	B	A	B	-	B	A	A	B	-	A	A	A	A	A	B	-	A	A	B	B	-	A	A	-	-	-	B
GBS02_17286271	B	A	-	-	A	-	B	B	-	-	A	-	A	B	A	-	-	-	A	A	A	-	B	A	B	-	B	A	A	B	A	A	A	A	-	A	B	-	A	A	B	B	-	A	A	-	-	-	B
GBS02_17291246	B	A	-	-	A	-	B	B	-	-	A	-	A	B	A	-	-	-	A	A	A	-	B	A	B	-	B	A	A	B	-	A	A	A	A	A	B	-	A	A	B	B	-	-	A	-	-	A	B
GBS02_17355569	B	A	-	-	A	-	B	B	-	A	A	-	-	-	A	-	-	-	A	A	-	-	-	A	B	-	-	-	A	B	A	A	A	A	A	A	B	-	A	A	B	B	-	A	A	-	-	-	B
GBS02_17355630	B	A	-	-	A	-	B	B	-	-	A	-	-	-	A	-	-	-	A	A	-	-	-	A	B	-	-	-	A	B	A	A	A	A	A	A	B	-	A	A	B	B	-	A	A	-	-	-	B
GBS02_17356869	B	A	-	-	A	-	B	B	-	-	A	-	A	B	A	-	-	-	A	A	A	-	B	A	B	-	B	A	A	B	A	A	A	A	A	A	B	-	A	A	B	B	-	-	A	-	-	A	B
GBS02_17379820	B	A	-	-	A	-	B	B	-	-	A	-	A	B	A	-	-	-	A	A	A	-	B	A	B	-	B	A	A	B	A	A	A	A	A	-	B	-	A	A	B	B	-	A	A	-	-	A	B
GBS02_17392970	B	A	-	-	A	-	B	B	-	A	A	-	A	B	A	-	-	-	A	A	-	-	B	A	B	-	B	A	A	B	A	A	A	A	A	-	B	-	A	A	B	B	-	-	A	-	-	A	B
GBS02_17487899	B	A	-	-	A	-	B	B	-	-	A	-	A	B	A	-	-	-	A	-	-	-	B	A	B	-	B	A	A	B	A	A	A	A	A	A	B	-	A	A	B	B	-	A	A	-	-	A	B
GBS02_17583249	B	-	-	-	A	-	-	B	-	A	A	-	A	B	A	-	-	-	A	A	-	-	B	A	B	-	B	-	A	-	A	A	-	A	A	A	-	-	A	A	B	B	-	-	A	-	-	A	B
GBS02_17780172	B	-	-	-	A	-	B	B	-	-	A	-	A	B	A	-	-	-	A	A	A	-	B	A	B	-	B	A	A	B	A	A	A	A	A	A	B	-	A	A	B	B	-	A	A	-	-	A	B
GBS02_17792388	B	A	-	-	A	-	B	B	-	-	A	-	A	B	A	-	-	-	A	A	A	-	B	A	B	-	B	A	A	B	A	A	A	A	A	A	B	-	A	A	B	B	-	A	A	-	-	A	B
GBS02_17792424	B	A	-	-	A	-	B	B	-	-	A	-	A	B	A	-	-	-	A	A	A	-	B	A	B	-	B	A	A	B	A	A	A	A	A	A	B	-	A	A	B	B	-	A	A	-	-	A	B
GBS02_17819360	B	A	-	-	A	-	B	B	-	-	A	-	A	B	A	-	-	-	A	-	A	-	B	A	B	-	B	A	A	B	A	A	A	A	A	A	B	-	A	A	B	B	-	A	A	-	-	A	B
GBS02_17949476	B	-	-	-	A	-	B	B	-	-	A	-	A	B	A	-	-	-	A	-	A	-	B	A	B	-	B	A	A	B	-	A	A	A	A	-	B	-	A	A	B	B	-	A	A	-	-	A	B
GBS02_17956845	B	-	-	-	A	-	B	B	-	B	A	-	A	B	A	-	-	-	A	A	A	-	B	A	B	-	B	A	A	B	A	A	A	A	-	-	B	-	A	A	B	B	-	A	A	-	-	A	B
GBS02_17990087	B	-	-	-	A	-	B	B	-	-	A	-	A	B	A	-	-	-	A	A	-	-	B	A	B	-	B	A	A	B	A	A	A	-	A	-	B	-	A	A	B	B	-	A	A	-	-	A	B
GBS02_17990121	B	-	-	-	A	-	B	B	-	-	A	-	A	B	A	-	-	-	A	A	-	-	B	A	B	-	B	A	A	B	A	A	A	-	A	-	B	-	A	A	B	B	-	A	A	-	-	A	B
GBS02_17990144	B	-	-	-	A	-	B	B	-	-	A	-	A	B	A	-	-	-	A	A	-	-	B	A	B	-	B	A	A	B	A	A	A	-	-	A	B	-	A	A	B	B	-	A	A	-	-	A	B
GBS02_17990162	B	-	-	-	A	-	B	B	-	-	A	-	A	B	A	-	-	-	A	A	-	-	B	A	B	-	B	A	A	B	A	A	A	-	A	A	B	-	A	A	B	B	-	A	A	-	-	A	B
GBS02_17990202	B	-	-	-	A	-	B	B	-	-	A	-	A	B	A	-	-	-	A	A	-	-	B	A	B	-	B	A	A	B	A	A	A	-	A	-	B	-	A	A	B	B	-	A	A	-	-	A	B
GBS02_18065254	B	A	-	-	A	-	B	B	-	-	A	-	A	B	A	-	-	-	A	A	A	-	B	A	B	-	B	A	A	B	A	A	A	A	A	A	B	-	A	A	B	B	-	A	A	-	-	A	B
GBS02_18065277	B	A	-	-	A	-	B	B	-	-	A	-	A	B	A	-	-	-	A	A	A	-	B	A	B	-	B	A	A	B	A	A	A	A	A	A	B	-	A	A	B	B	-	A	-	-	-	A	B
GBS02_18118156	B	-	-	-	A	-	B	B	-	-	A	-	A	B	A	-	-	-	A	A	A	-	B	A	B	-	B	A	A	B	A	A	A	A	A	A	B	-	A	A	B	B	-	A	A	-	-	-	B
GBS02_18152240	B	A	-	-	A	-	B	B	-	-	A	-	A	B	A	-	-	-	A	-	A	-	B	A	B	-	B	A	A	B	A	A	A	A	A	-	B	-	A	A	B	B	-	A	A	-	-	A	B
GBS02_18255171	B	A	-	-	-	-	B	B	-	-	A	-	A	B	A	-	-	-	A	-	A	-	B	A	B	-	B	A	A	B	A	A	A	A	A	A	B	-	A	A	B	B	-	A	A	-	-	-	B
GBS02_18255224	B	A	-	-	-	-	B	B	-	-	A	-	A	B	A	-	-	-	A	-	A	-	B	A	B	-	B	A	A	B	A	A	A	A	A	A	B	-	A	A	B	B	-	A	A	-	-	-	B
GBS02_18264547	B	-	-	-	A	-	B	B	-	-	A	-	A	B	A	-	-	-	A	A	A	-	B	A	B	-	B	-	A	B	A	A	A	A	A	-	B	-	A	A	B	B	-	-	A	-	-	A	B
GBS02_18298405	B	-	-	-	A	-	B	B	-	A	A	-	A	-	-	-	-	-	A	-	A	-	B	A	B	-	B	A	A	B	A	A	A	A	A	A	B	-	A	A	B	B	-	-	A	-	-	-	B
GBS02_18319789	B	A	-	-	A	-	B	B	-	-	A	-	-	-	A	-	-	-	A	-	A	-	B	A	B	-	B	A	A	B	A	-	A	A	A	A	B	-	A	A	B	B	-	A	A	-	-	A	B
GBS02_18336082	B	A	-	-	A	-	B	B	-	A	A	-	A	B	A	-	-	-	A	-	-	-	B	A	B	-	B	-	-	B	A	A	A	A	-	A	-	-	A	A	B	B	-	-	A	-	-	A	B
GBS02_18434103	B	-	-	-	A	-	B	B	-	-	A	-	A	B	A	-	-	-	A	-	-	-	B	A	B	-	B	A	A	B	A	A	A	A	A	A	B	-	A	A	B	B	-	-	A	-	-	A	B
GBS02_18449199	B	-	-	-	A	-	B	B	-	-	A	-	A	B	A	-	-	-	-	-	A	-	B	A	B	-	B	A	A	B	A	A	A	A	A	A	B	-	A	A	B	B	-	-	A	-	-	A	B
GBS02_18529082	B	A	-	-	A	-	B	B	-	-	A	-	A	B	A	-	-	-	A	A	A	-	B	A	B	-	B	A	A	B	A	A	A	A	A	A	B	-	A	A	B	B	-	A	A	-	-	A	B
GBS02_18585198	B	A	-	-	-	-	B	B	-	-	A	-	-	B	A	-	-	-	A	-	A	-	B	A	B	-	B	A	A	B	A	A	A	A	A	A	B	-	A	A	B	B	-	A	A	-	-	A	B
GBS02_18717867	B	-	-	-	A	-	B	B	-	-	A	-	A	B	A	-	-	-	A	A	A	-	B	A	B	-	B	A	A	B	A	A	A	A	A	A	B	-	A	A	B	B	-	A	A	-	-	A	B
GBS02_18937609	B	-	-	-	A	-	B	B	-	-	A	-	A	B	A	-	-	-	A	A	-	-	B	A	B	-	B	A	A	B	A	-	A	A	A	A	B	-	A	A	B	B	-	-	A	-	-	A	B
GBS02_19042517	B	-	-	-	A	-	B	B	-	-	A	-	A	-	A	-	-	-	-	A	A	-	B	A	B	-	B	A	A	B	A	A	A	-	A	-	B	-	A	A	B	B	-	A	A	-	-	-	B
GBS02_19143164	B	-	-	-	A	-	B	B	-	-	A	-	A	B	A	-	-	-	A	A	A	-	B	A	B	-	B	A	A	-	-	A	A	A	A	-	B	-	A	A	-	B	-	-	A	-	-	A	B
GBS02_19148577	B	A	-	-	A	-	B	B	-	-	A	-	A	B	A	-	-	-	A	-	A	-	B	A	B	-	B	A	A	B	-	A	A	A	A	-	B	-	A	A	B	B	-	A	A	-	-	A	B
GBS02_19322700	-	-	-	-	A	-	B	B	-	-	A	-	A	B	A	-	-	-	A	A	A	-	B	A	B	-	B	A	A	B	A	A	A	A	A	A	B	-	A	A	B	B	-	A	A	-	-	A	B
GBS02_19322906	B	A	-	-	A	-	B	B	-	-	A	-	A	B	A	-	-	-	A	A	A	-	B	A	B	-	B	A	A	B	A	A	A	A	A	-	B	-	A	A	B	B	-	A	A	-	-	A	B
GBS02_19335256	B	A	-	-	A	-	B	B	-	-	A	-	-	B	A	-	-	-	A	-	A	-	B	A	B	-	B	-	A	B	A	A	A	A	A	-	B	-	A	A	B	B	-	A	A	-	-	-	B
GBS02_19440906	B	A	-	-	A	-	B	B	-	-	A	-	A	B	A	-	-	-	A	A	A	-	B	A	B	-	B	A	A	B	-	A	A	A	A	-	B	-	A	A	B	B	-	-	A	-	-	A	B
GBS02_19471609	B	-	-	-	A	-	B	B	-	-	A	-	A	B	-	-	-	-	A	A	A	-	B	A	B	-	B	A	A	B	A	A	A	A	A	-	B	-	A	-	B	-	-	-	A	-	-	A	B
GBS02_19471757	B	-	-	-	A	-	B	B	-	-	A	-	A	B	-	-	-	-	A	A	A	-	B	A	B	-	B	A	A	B	A	A	A	A	A	-	B	-	A	A	B	-	-	-	A	-	-	A	B
GBS02_19471777	B	-	-	-	A	-	B	B	-	-	A	-	A	B	-	-	-	-	A	A	A	-	B	A	B	-	B	A	A	B	A	A	A	A	A	-	B	-	A	A	B	-	-	-	A	-	-	-	B
GBS02_19503327	B	A	-	-	A	-	B	B	-	-	A	-	A	-	A	-	-	-	A	-	-	-	B	A	B	-	B	A	A	B	A	A	A	A	A	-	B	-	A	A	B	B	-	A	A	-	-	A	B
GBS02_19503390	B	A	-	-	A	-	B	B	-	-	A	-	A	-	A	-	-	-	A	A	-	-	B	A	B	-	B	A	A	B	A	A	A	A	A	-	B	-	A	A	B	B	-	A	A	-	-	A	B
GBS02_19503458	B	A	-	-	A	-	B	B	-	A	A	-	A	B	A	-	-	-	A	A	A	-	B	A	B	-	B	A	A	B	A	A	A	A	A	-	B	-	A	A	B	B	-	A	A	-	-	A	B
GBS02_19503546	B	A	-	-	A	-	B	B	-	A	A	-	A	B	A	-	-	-	A	A	A	-	B	A	B	-	B	-	A	B	A	A	A	A	A	-	B	-	A	A	B	B	-	A	A	-	-	A	B
GBS02_19633375	B	-	-	-	A	-	B	B	-	A	A	-	A	B	A	-	-	-	-	-	A	-	B	A	B	-	B	A	A	B	A	A	A	-	A	A	B	-	A	A	B	B	-	-	A	-	-	A	B
GBS02_19746651	B	A	-	-	A	-	B	B	-	-	A	-	-	B	-	-	-	-	-	-	A	-	B	A	B	-	B	A	A	B	A	A	A	A	A	A	B	-	A	A	B	B	-	-	A	-	-	-	B
GBS02_19779209	B	-	-	-	A	-	B	B	-	-	A	-	A	B	-	-	-	-	A	A	A	-	-	A	B	-	B	-	A	B	A	A	A	A	A	A	B	-	A	A	B	B	-	A	A	-	-	A	B
GBS02_19837320	B	-	-	-	A	-	B	B	-	-	A	-	A	B	A	-	-	-	A	-	-	-	B	A	B	-	B	A	A	B	A	A	A	A	A	-	B	-	A	A	B	B	-	A	A	-	-	A	B
GBS02_19875460	-	-	-	-	A	-	B	B	-	-	A	-	A	-	A	-	-	-	A	-	-	-	B	A	-	-	B	A	A	B	-	A	A	A	A	-	B	-	A	A	B	B	-	A	A	-	-	A	B
GBS02_19923161	B	A	-	-	A	-	B	B	-	-	A	-	A	B	A	-	-	-	A	A	A	-	B	A	-	-	B	A	A	B	A	A	A	A	A	-	B	-	A	A	B	B	-	A	A	-	-	A	B
GBS02_19945571	B	A	-	-	A	-	B	B	-	-	A	-	-	B	A	-	-	-	A	-	-	-	B	A	-	-	B	A	-	B	A	A	-	A	A	A	B	-	A	A	B	B	-	A	A	-	-	A	B
GBS02_19956237	B	-	-	-	A	-	B	B	-	B	A	-	A	B	A	-	-	-	A	A	A	-	B	A	B	-	B	A	A	B	A	A	A	A	A	A	B	-	A	A	B	B	-	A	A	-	-	-	B
GBS02_19956359	B	-	-	-	A	-	B	B	-	-	A	-	A	B	A	-	-	-	A	A	A	-	B	A	B	-	B	A	-	B	A	A	A	A	A	A	B	-	A	A	B	B	-	-	A	-	-	-	B
GBS02_19956534	B	-	-	-	A	-	B	B	-	B	A	-	A	-	A	-	-	-	A	A	A	-	B	A	B	-	B	A	A	B	-	A	A	A	A	A	B	-	A	A	B	B	-	A	A	-	-	A	B
GBS02_19960642	B	-	-	-	A	-	B	B	-	-	A	-	A	-	A	-	-	-	A	A	-	-	B	A	B	-	B	-	A	B	A	A	A	A	A	-	B	-	A	A	B	B	-	A	A	-	-	A	B
GBS02_19976538	B	-	-	-	A	-	B	B	-	-	A	-	A	B	A	-	-	-	A	-	A	-	B	A	B	-	B	A	A	B	A	A	A	A	A	A	B	-	A	A	B	B	-	A	A	-	-	A	B
GBS02_19981730	B	-	-	-	A	-	B	B	-	-	A	-	A	B	A	-	-	-	A	A	A	-	B	A	B	-	B	A	A	B	A	A	A	A	A	A	B	-	A	A	B	B	-	A	A	-	-	A	B
GBS02_20003615	B	A	-	-	A	-	B	B	-	-	A	-	A	B	A	-	-	-	A	A	A	-	B	A	B	-	B	A	A	B	A	A	A	A	A	A	B	-	A	A	B	B	-	-	A	-	-	A	B
GBS02_20267328	B	-	-	-	A	-	B	B	-	-	A	-	A	B	-	-	-	-	-	A	-	-	B	A	-	-	B	A	A	B	A	A	-	A	A	A	B	-	A	A	B	B	-	A	A	-	-	A	B
GBS02_20290440	B	-	-	-	A	-	B	B	-	-	A	-	A	-	A	-	-	-	A	-	A	-	B	A	B	-	B	A	A	B	A	A	A	A	A	-	B	-	A	A	B	B	-	A	-	-	-	A	B
GBS02_20421416	B	-	-	-	A	-	B	B	-	A	A	-	-	B	-	-	-	-	-	A	A	-	B	A	B	-	B	A	A	B	A	A	A	A	A	A	B	-	A	A	B	B	-	A	A	-	-	A	B
GBS02_20467374	B	-	-	-	A	-	B	B	-	-	A	-	-	B	A	-	-	-	A	-	A	-	B	A	B	-	B	A	A	B	A	A	A	A	A	A	B	-	A	A	B	B	-	A	A	-	-	A	B
GBS02_20617336	B	-	-	-	A	-	B	B	-	-	A	-	A	B	-	-	-	-	A	A	A	-	B	A	-	-	-	A	A	B	-	-	A	A	A	A	B	-	A	A	B	B	-	-	A	-	-	A	B
GBS02_20617390	B	-	-	-	A	-	B	B	-	-	A	-	A	B	-	-	-	-	A	A	A	-	B	A	B	-	B	A	A	B	-	A	A	A	A	A	B	-	A	A	B	B	-	-	A	-	-	A	B
GBS02_20670156	B	A	-	-	A	-	B	B	-	-	A	-	A	B	A	-	-	-	A	A	A	-	B	A	B	-	B	A	A	B	-	A	A	A	-	A	B	-	A	A	B	B	-	-	A	-	-	A	B
GBS02_20727689	B	-	-	-	A	-	B	B	-	B	A	-	A	B	A	-	-	-	A	-	A	-	B	A	B	-	B	A	A	B	A	A	A	A	A	-	B	-	A	A	B	B	-	A	A	-	-	A	B
GBS02_20764230	B	A	-	-	A	-	B	B	-	-	A	-	A	B	A	-	-	-	A	-	A	-	B	A	B	-	B	A	A	B	A	-	A	A	A	-	B	-	A	A	B	B	-	A	A	-	-	-	B
GBS02_20827487	B	A	-	-	A	-	B	B	-	-	-	-	A	B	A	-	-	-	-	-	A	-	B	A	-	-	-	-	A	B	-	A	A	A	A	A	B	-	A	A	B	B	-	A	A	-	-	A	B
GBS02_20827551	B	A	-	-	A	-	B	B	-	-	-	-	A	B	A	-	-	-	-	-	A	-	B	A	-	-	-	-	A	B	-	A	A	A	A	A	B	-	A	A	B	B	-	-	A	-	-	A	B
GBS02_21284239	B	-	-	-	A	-	B	B	-	-	A	-	A	B	A	-	-	-	A	A	A	-	B	A	B	-	B	A	A	B	-	A	A	A	A	A	B	-	A	A	B	B	-	-	A	-	-	A	-
GBS02_21324504	B	-	-	-	A	-	B	B	-	-	A	-	A	B	A	-	-	-	A	A	-	-	B	A	B	-	B	A	A	B	A	A	A	A	A	A	B	-	A	A	B	B	-	A	A	-	-	A	B
GBS02_21324605	B	-	-	-	A	-	B	B	-	-	A	-	A	B	A	-	-	-	A	A	-	-	B	A	B	-	B	A	A	B	A	A	A	A	A	-	B	-	A	A	B	B	-	A	A	-	-	A	B
GBS02_21391041	B	A	-	-	A	-	B	B	-	-	A	-	-	B	A	-	-	-	A	-	A	-	B	A	-	-	B	A	A	B	-	A	A	A	A	A	B	-	A	A	B	B	-	A	A	-	-	A	B
GBS02_21391049	B	A	-	-	A	-	B	B	-	-	A	-	-	B	A	-	-	-	A	-	A	-	B	A	-	-	B	A	A	B	-	A	A	A	A	A	B	-	A	A	B	B	-	A	A	-	-	A	B
GBS02_21415547	B	-	-	-	A	-	B	B	-	-	A	-	A	B	A	-	-	-	A	A	A	-	B	A	B	-	B	A	A	B	A	A	A	A	A	A	B	-	A	A	B	B	-	A	A	-	-	A	B
GBS02_21468031	B	A	-	-	A	-	B	B	-	-	A	-	A	-	A	-	-	-	A	-	-	-	B	A	B	-	B	-	A	B	A	A	A	A	A	A	B	-	A	A	B	B	-	A	A	-	-	A	B
GBS02_21499004	B	-	-	-	A	-	B	B	-	B	A	-	A	B	A	-	-	-	-	-	A	-	B	A	-	-	-	-	A	B	A	A	A	A	A	-	B	-	A	A	B	B	-	A	A	-	-	A	B
GBS02_21519976	B	-	-	-	A	-	B	B	-	-	A	-	A	B	A	-	-	-	A	A	A	-	B	A	B	-	B	A	A	B	A	A	A	A	A	A	B	-	A	A	B	B	-	A	A	-	-	A	B
GBS02_21521030	B	-	-	-	A	-	B	B	-	-	A	-	A	B	A	-	-	-	A	A	A	-	B	A	B	-	B	A	A	B	A	A	A	A	A	A	B	-	A	A	B	B	-	A	A	-	-	A	B
GBS02_21532925	B	-	-	-	A	-	B	B	-	-	A	-	-	B	A	-	-	-	A	-	-	-	B	-	B	-	B	A	A	B	A	A	A	A	A	A	B	-	A	A	B	B	-	A	A	-	-	A	B
GBS02_21629429	B	-	-	-	A	-	B	B	-	-	A	-	A	B	A	-	-	-	A	A	-	-	B	A	B	-	B	A	A	B	A	A	A	A	A	A	B	-	A	A	B	B	-	-	A	-	-	A	B
GBS02_21630944	B	A	-	-	A	-	B	B	-	B	A	-	A	-	A	-	-	-	A	-	A	-	B	A	B	-	B	-	A	B	-	A	A	-	A	A	B	-	A	A	B	B	-	-	A	-	-	A	B
GBS02_21717090	B	A	-	-	A	-	B	B	-	-	A	-	A	B	A	-	-	-	A	A	A	-	B	A	B	-	B	-	A	B	A	A	A	A	A	A	B	-	A	A	B	B	-	A	A	-	-	A	B
GBS02_21795620	B	-	-	-	A	-	B	B	-	-	A	-	A	B	A	-	-	-	A	A	-	-	B	A	B	-	B	A	A	B	-	A	A	A	A	A	B	-	A	A	B	B	-	A	A	-	-	A	B
GBS02_21810865	B	A	-	-	A	-	B	B	-	-	A	-	A	B	A	-	-	-	A	A	A	-	B	A	B	-	B	A	A	B	A	A	A	A	A	A	B	-	A	A	B	B	-	A	A	-	-	A	B
GBS02_21826464	B	-	-	-	A	-	B	B	-	-	A	-	A	B	A	-	-	-	A	-	A	-	B	A	B	-	B	A	A	B	A	A	A	A	A	-	-	-	A	A	B	B	-	A	A	-	-	A	B
GBS02_21871711	B	-	-	-	-	-	B	B	-	-	A	-	A	B	A	-	-	-	-	-	-	-	B	A	B	-	B	A	A	B	A	A	A	A	A	A	B	-	A	A	B	B	-	A	A	-	-	A	B
GBS02_21871789	B	-	-	-	A	-	B	B	-	-	A	-	A	B	A	-	-	-	A	A	-	-	B	A	B	-	B	A	A	B	A	A	A	A	A	A	B	-	A	A	B	B	-	A	A	-	-	A	B
GBS02_21909246	B	-	-	-	A	-	B	B	-	-	A	-	A	B	A	-	-	-	A	A	A	-	B	A	B	-	B	A	A	B	A	A	A	A	A	A	B	-	A	A	B	B	-	A	A	-	-	-	B
GBS02_21909258	B	-	-	-	A	-	B	B	-	-	A	-	A	B	-	-	-	-	A	A	A	-	B	A	B	-	B	A	A	B	A	A	A	A	A	A	B	-	A	A	B	B	-	A	A	-	-	-	B
GBS02_21959032	B	-	-	-	A	-	B	B	-	-	A	-	A	-	A	-	-	-	-	A	A	-	B	A	B	-	B	-	A	B	A	A	A	A	-	A	B	-	A	A	B	B	-	-	-	-	-	A	B
GBS02_22145950	B	-	-	-	A	-	B	B	-	-	A	-	-	-	A	-	-	-	A	-	A	-	B	A	-	-	B	A	A	-	-	A	A	-	A	-	B	-	A	A	B	B	-	-	A	-	-	A	B
GBS02_22146083	B	-	-	-	A	-	B	B	-	-	A	-	-	-	A	-	-	-	A	-	A	-	B	A	-	-	B	A	A	B	-	A	A	-	A	-	B	-	A	A	B	B	-	-	A	-	-	A	B
GBS02_22252137	B	-	-	-	A	-	B	B	-	-	A	-	A	B	A	-	-	-	A	-	A	-	B	A	B	-	B	A	A	B	-	A	A	A	A	A	B	-	A	A	B	B	-	A	A	-	-	A	B
GBS02_22269796	B	A	-	-	A	-	B	B	-	A	A	-	A	B	A	-	-	-	A	A	A	-	B	A	B	-	B	A	A	B	A	A	A	A	A	-	B	-	A	A	B	B	-	A	A	-	-	A	B
GBS02_22319005	B	-	-	-	A	-	B	B	-	-	A	-	-	B	-	-	-	-	-	A	A	-	B	A	B	-	B	A	A	B	A	A	A	A	A	-	B	-	-	A	B	B	-	-	A	-	-	A	B
GBS02_22346827	B	-	-	-	A	-	B	B	-	-	A	-	-	B	A	-	-	-	A	A	-	-	B	A	B	-	B	A	A	B	-	A	A	A	A	A	B	-	A	A	B	B	-	-	A	-	-	A	B
GBS02_22346849	B	-	-	-	A	-	B	B	-	-	A	-	-	B	A	-	-	-	A	A	-	-	B	A	B	-	B	A	A	B	-	A	A	A	A	A	B	-	A	A	B	B	-	-	A	-	-	A	B
GBS02_22571563	B	-	-	-	A	-	B	B	-	-	A	-	-	B	A	-	-	-	-	-	-	-	B	A	B	-	B	A	A	B	A	A	A	A	A	A	B	-	A	A	B	B	-	-	A	-	-	A	B
GBS02_22786568	B	-	-	-	A	-	B	B	-	-	A	-	A	B	A	-	-	-	A	A	A	-	B	A	B	-	B	A	A	B	A	A	A	A	A	-	B	-	A	A	B	B	-	-	A	-	-	A	B
GBS02_22973866	B	-	-	-	A	-	B	B	-	-	A	-	A	B	A	-	-	-	A	-	A	-	B	A	B	-	B	A	A	B	-	A	A	A	A	A	B	-	A	A	B	B	-	A	A	-	-	A	B
GBS02_23010586	B	A	-	-	A	-	B	B	-	-	A	-	A	B	A	-	-	-	A	A	-	-	B	A	B	-	-	A	-	B	A	A	A	A	A	A	B	-	A	A	B	B	-	A	A	-	-	A	B
GBS02_23164456	B	A	-	-	A	-	B	B	-	-	A	-	A	B	A	-	-	-	A	A	A	-	B	A	B	-	B	A	A	B	A	A	A	A	A	A	B	-	A	A	B	B	-	A	A	-	-	A	B
GBS02_23279004	B	A	-	-	A	-	B	B	-	-	A	-	A	B	A	-	-	-	A	A	A	-	B	A	B	-	B	A	A	B	-	A	A	-	A	A	B	-	A	A	B	B	-	A	A	-	-	A	B
GBS02_23363731	B	-	-	-	A	-	B	B	-	-	A	-	A	B	A	-	-	-	A	A	A	-	B	A	B	-	B	A	A	B	A	A	A	A	A	A	B	-	A	A	B	B	-	A	A	-	-	A	B
GBS02_23460781	B	-	-	-	A	-	B	B	-	-	A	-	A	-	A	-	-	-	A	-	A	-	-	A	-	-	-	A	A	B	A	A	A	A	A	-	B	-	A	A	B	B	-	-	A	-	-	A	B
GBS02_23551496	B	-	-	-	A	-	B	B	-	A	A	-	-	-	A	-	-	-	A	A	A	-	B	A	B	-	B	A	A	B	A	A	A	A	-	A	B	-	A	-	B	B	-	-	-	-	-	A	B
GBS02_23591961	B	A	-	-	A	-	-	B	-	-	A	-	A	B	A	-	-	-	A	A	A	-	B	A	B	-	B	A	A	B	A	A	A	A	A	A	B	-	A	A	B	B	-	A	A	-	-	A	B
GBS02_23600233	B	A	-	-	A	-	B	B	-	-	A	-	A	B	A	-	-	-	A	-	-	-	B	A	B	-	B	A	A	B	A	A	A	A	A	A	B	-	A	A	B	B	-	A	A	-	-	-	B
GBS02_23617962	B	-	-	-	A	-	B	B	-	-	A	-	A	B	A	-	-	-	A	A	A	-	B	A	B	-	B	-	A	B	A	A	A	A	A	A	B	-	A	A	B	B	-	A	A	-	-	A	B
GBS02_23759749	B	A	-	-	A	-	B	B	-	B	A	-	A	B	A	-	-	-	A	A	A	-	B	A	B	-	B	A	A	B	A	A	A	A	A	A	B	-	A	A	B	B	-	A	A	-	-	A	B
GBS02_23831251	B	-	-	-	A	-	B	B	-	B	A	-	A	-	-	-	-	-	A	-	A	-	B	A	B	-	B	A	A	B	A	A	A	A	A	A	B	-	A	A	B	B	-	-	A	-	-	A	B
GBS02_23873898	B	-	-	-	A	-	B	B	-	-	A	-	-	B	A	-	-	-	A	A	-	-	B	A	B	-	B	A	-	-	A	A	A	A	A	-	B	-	A	A	B	B	-	A	-	-	-	A	B
GBS02_24161238	B	A	-	-	A	-	B	B	-	-	A	-	A	B	A	-	-	-	A	A	A	-	B	A	B	-	B	A	A	B	A	A	A	A	A	A	B	-	A	A	B	B	-	A	A	-	-	A	B
GBS02_24244448	B	A	-	-	A	-	B	B	-	-	A	-	A	B	A	-	-	-	A	-	-	-	-	A	B	-	B	A	A	B	A	A	A	A	A	A	B	-	A	A	B	B	-	A	A	-	-	A	B
GBS02_24261705	B	A	-	-	A	-	B	B	-	-	A	-	A	B	A	-	-	-	A	A	A	-	B	A	B	-	B	A	A	B	-	A	A	A	A	A	B	-	A	A	B	B	-	A	A	-	-	A	B
GBS02_24311341	B	A	-	-	A	-	B	B	-	-	A	-	A	B	A	-	-	-	A	-	A	-	B	A	B	-	B	A	A	-	A	A	A	A	A	A	B	-	A	A	B	B	-	-	A	-	-	A	B
GBS02_24362134	B	A	-	-	A	-	B	B	-	-	A	-	A	B	A	-	-	-	A	A	A	-	B	A	B	-	B	A	A	B	A	A	A	A	A	A	B	-	A	A	B	B	-	A	A	-	-	A	B
GBS02_25081839	B	A	-	-	A	-	B	B	-	-	A	-	A	B	A	-	-	-	A	A	A	-	B	A	B	-	B	A	A	B	A	A	A	A	A	A	B	-	A	A	B	B	-	A	A	-	-	A	B
GBS02_25254740	B	-	-	-	A	-	B	B	-	-	A	-	A	B	A	-	-	-	A	A	A	-	B	A	B	-	-	A	A	B	A	A	A	A	A	-	B	-	A	A	B	B	-	A	A	-	-	A	B
GBS02_25279763	B	A	-	-	A	-	B	B	-	A	A	-	A	B	A	-	-	-	A	-	A	-	B	A	B	-	B	A	A	B	-	A	A	A	A	-	B	-	A	A	B	B	-	-	A	-	-	A	B
GBS02_25301939	B	-	-	-	A	-	B	B	-	-	A	-	A	B	-	-	-	-	A	-	A	-	B	A	B	-	B	A	A	B	A	A	A	-	A	A	B	-	A	A	B	B	-	-	A	-	-	A	B
GBS02_25302179	B	-	-	-	A	-	B	B	-	-	A	-	A	B	A	-	-	-	-	A	A	-	B	-	B	-	B	A	A	B	A	A	A	A	A	-	B	-	A	A	B	B	-	A	A	-	-	A	B
GBS02_25382939	B	-	-	-	A	-	B	B	-	-	A	-	-	B	A	-	-	-	A	A	A	-	B	A	B	-	B	A	A	B	A	A	A	A	A	A	B	-	A	A	B	B	-	A	A	-	-	-	B
GBS02_25511513	B	-	-	-	A	-	B	B	-	-	A	-	A	B	A	-	-	-	-	A	A	-	B	A	-	-	B	A	A	B	A	A	A	A	A	-	-	-	A	A	B	B	-	-	A	-	-	-	B
GBS02_25513653	B	A	-	-	-	-	B	B	-	-	A	-	A	B	A	-	-	-	A	-	-	-	B	A	B	-	B	A	A	B	A	A	A	A	A	A	B	-	A	A	B	B	-	A	-	-	-	A	B
GBS02_25525896	B	-	-	-	A	-	B	B	-	-	A	-	A	B	A	-	-	-	-	A	A	-	B	A	B	-	B	A	A	B	A	A	A	A	A	A	B	-	A	A	B	B	-	-	A	-	-	A	B
GBS02_25585416	B	-	-	-	A	-	B	B	-	A	A	-	A	B	A	-	-	-	A	A	A	-	B	A	B	-	B	A	A	B	A	A	A	-	A	A	B	-	A	A	B	B	-	A	A	-	-	A	B
GBS02_25585689	B	A	-	-	A	-	B	B	-	-	A	-	A	B	A	-	-	-	A	-	A	-	B	A	B	-	B	A	A	B	A	A	A	A	A	A	-	-	-	A	B	B	-	A	-	-	-	-	B
GBS02_25626073	B	-	-	-	A	-	B	B	-	B	-	-	A	B	A	-	-	-	A	A	A	-	B	A	B	-	B	A	A	B	A	A	A	A	A	A	B	-	A	-	B	B	-	A	A	-	-	-	B
GBS02_25626093	B	-	-	-	A	-	B	B	-	B	A	-	A	B	A	-	-	-	A	A	A	-	B	A	B	-	B	A	A	B	A	A	A	A	A	A	B	-	A	A	B	B	-	A	A	-	-	-	B
GBS02_25626203	B	-	-	-	A	-	B	B	-	B	A	-	A	B	-	-	-	-	A	A	A	-	B	A	B	-	B	A	A	B	A	A	A	-	A	A	B	-	A	A	B	-	-	A	A	-	-	-	B
GBS02_25648883	B	-	-	-	-	-	B	B	-	-	A	-	-	B	A	-	-	-	A	A	A	-	B	A	B	-	B	A	A	B	A	A	A	A	A	A	B	-	A	A	B	B	-	A	A	-	-	A	B
GBS02_25655421	B	A	-	-	A	-	B	B	-	B	A	-	A	B	A	-	-	-	A	-	A	-	B	A	B	-	B	A	A	B	A	A	A	A	A	A	B	-	A	A	B	B	-	A	A	-	-	A	B
GBS02_25782640	B	A	-	-	A	-	B	B	-	-	A	-	A	B	-	-	-	-	A	-	A	-	B	A	B	-	B	A	A	B	-	A	A	A	A	A	B	-	A	A	B	B	-	A	A	-	-	A	B
GBS02_25817650	B	A	-	-	A	-	B	B	-	-	A	-	A	B	A	-	-	-	A	A	A	-	B	A	B	-	B	-	A	B	A	A	A	A	A	A	B	-	A	A	B	B	-	A	A	-	-	A	B
GBS02_25928624	B	-	-	-	A	-	B	B	-	A	A	-	A	-	-	-	-	-	A	A	-	-	-	A	B	-	B	-	A	B	-	A	A	A	A	-	B	-	A	A	B	-	-	A	A	-	-	-	B
GBS02_25987930	B	A	-	-	A	-	B	B	-	-	A	-	A	B	-	-	-	-	A	A	-	-	B	A	-	-	B	A	A	B	A	A	A	A	A	A	B	-	A	A	B	B	-	A	A	-	-	A	B
GBS02_26002459	B	-	-	-	A	-	B	B	-	-	A	-	-	B	A	-	-	-	A	-	-	-	B	A	B	-	B	A	A	B	-	A	A	A	A	-	B	-	A	A	B	B	-	A	A	-	-	A	B
GBS02_26398421	B	A	-	-	A	-	B	B	-	-	A	-	A	B	A	-	-	-	A	A	A	-	B	A	B	-	B	-	-	B	-	A	-	A	A	A	B	-	A	A	B	B	-	A	A	-	-	A	B
GBS02_26699044	B	-	-	-	A	-	B	B	-	-	A	-	A	B	A	-	-	-	A	A	A	-	B	A	B	-	B	-	A	B	A	A	A	A	A	A	B	-	A	A	B	B	-	A	A	-	-	A	B
GBS02_26699222	B	-	-	-	A	-	B	B	-	-	A	-	A	B	A	-	-	-	A	A	A	-	B	A	-	-	B	-	A	B	A	A	A	A	A	A	B	-	A	A	B	B	-	-	A	-	-	A	B
GBS02_26801105	B	-	-	-	A	-	B	B	-	-	A	-	A	B	-	-	-	-	A	A	-	-	B	A	B	-	B	-	A	B	A	A	A	A	A	-	B	-	A	A	B	B	-	-	A	-	-	A	B
GBS02_26845874	B	-	-	-	A	-	B	B	-	-	A	-	A	B	-	-	-	-	A	A	-	-	B	A	B	-	B	A	A	B	A	A	A	A	A	-	B	-	A	A	B	B	-	A	A	-	-	A	B
GBS02_27078718	B	A	-	-	A	-	B	B	-	-	A	-	A	B	A	-	-	-	A	-	A	-	B	A	B	-	B	A	A	B	A	A	A	A	A	A	B	-	A	A	B	B	-	A	A	-	-	A	B
GBS02_27286858	B	A	-	-	A	-	B	B	-	-	A	-	A	B	A	-	-	-	A	A	A	-	B	A	B	-	B	A	A	B	A	A	A	A	A	A	B	-	A	A	B	B	-	-	A	-	-	A	B
GBS02_27319432	B	-	-	-	A	-	B	B	-	B	A	-	A	B	-	-	-	-	A	A	A	-	B	A	B	-	B	A	A	B	A	A	A	A	A	A	B	-	A	A	B	B	-	A	A	-	-	A	B
GBS02_27319545	B	-	-	-	A	-	B	B	-	A	A	-	-	B	A	-	-	-	-	A	A	-	B	A	B	-	B	A	-	B	A	A	A	A	A	A	B	-	A	A	B	B	-	A	A	-	-	A	B
GBS02_27332473	B	-	-	-	A	-	B	B	-	-	A	-	A	B	A	-	-	-	A	-	A	-	B	A	B	-	B	A	A	B	A	A	A	A	A	-	B	-	A	A	B	B	-	A	A	-	-	A	B
GBS02_27383932	B	-	-	-	A	-	B	B	-	-	A	-	A	B	A	-	-	-	A	-	-	-	B	A	-	-	B	A	A	B	-	A	A	A	-	A	B	-	A	A	B	B	-	A	A	-	-	A	B
GBS02_27507379	B	A	-	-	A	-	B	B	-	-	A	-	A	B	A	-	-	-	A	-	A	-	B	A	B	-	B	A	A	B	A	A	A	A	A	A	B	-	A	A	B	B	-	A	A	-	-	A	B
GBS02_27543564	B	-	-	-	A	-	B	B	-	-	A	-	A	B	-	-	-	-	A	A	A	-	B	A	B	-	B	A	A	B	A	A	A	A	-	-	B	-	-	-	B	B	-	A	-	-	-	A	B
GBS02_27639301	B	A	-	-	A	-	B	B	-	A	A	-	A	B	A	-	-	-	A	-	A	-	B	A	B	-	B	A	A	B	A	A	A	A	A	-	B	-	A	A	B	B	-	-	A	-	-	-	B
GBS02_27663587	B	A	-	-	A	-	B	B	-	A	A	-	A	-	-	-	-	-	A	-	A	-	B	A	-	-	B	-	A	B	A	A	A	A	A	-	B	-	A	A	-	B	-	A	A	-	-	A	B
GBS02_27718599	B	A	-	-	A	-	B	B	-	-	A	-	A	B	A	-	-	-	-	A	-	-	B	A	B	-	-	A	A	B	A	A	A	A	A	A	B	-	A	A	B	B	-	A	-	-	-	-	B
GBS02_27868974	B	-	-	-	A	-	B	B	-	-	A	-	A	-	-	-	-	-	-	A	-	-	B	-	B	-	B	-	A	B	A	A	A	A	A	A	B	-	A	-	B	B	-	-	A	-	-	A	B
GBS02_27947486	-	-	-	-	A	-	B	B	-	-	A	-	A	-	A	-	-	-	A	A	-	-	B	A	B	-	B	A	A	B	A	A	A	-	A	-	B	-	A	A	B	B	-	A	A	-	-	A	-
GBS02_27949548	B	-	-	-	A	-	B	B	-	-	A	-	A	B	A	-	-	-	A	A	-	-	B	A	B	-	B	-	A	B	A	A	A	-	A	-	B	-	A	A	B	B	-	A	A	-	-	A	B
GBS02_28017240	B	A	-	-	A	-	B	B	-	-	A	-	A	B	A	-	-	-	A	-	A	-	B	A	B	-	B	A	A	B	A	A	A	A	A	-	B	-	A	A	B	B	-	-	A	-	-	A	B
GBS02_28029588	B	A	-	-	-	-	B	B	-	-	A	-	-	B	A	-	-	-	A	-	A	-	B	A	B	-	B	A	A	B	A	A	A	A	A	A	B	-	A	A	B	B	-	-	A	-	-	-	B
GBS02_28039362	B	-	-	-	A	-	B	B	-	-	A	-	A	B	A	-	-	-	A	-	A	-	B	A	-	-	B	A	A	-	-	A	A	A	A	-	B	-	A	A	B	B	-	A	A	-	-	A	B
GBS02_28039370	B	-	-	-	A	-	B	B	-	A	A	-	A	B	A	-	-	-	A	-	A	-	B	A	B	-	B	A	A	-	-	A	A	A	A	-	B	-	A	A	B	B	-	A	A	-	-	A	B
GBS02_28085794	B	-	-	-	A	-	B	B	-	-	A	-	A	B	A	-	-	-	A	-	A	-	B	-	B	-	B	A	A	B	A	A	A	A	-	-	B	-	A	A	B	B	-	A	-	-	-	A	B
GBS02_28085937	B	-	-	-	A	-	-	B	-	-	A	-	A	B	-	-	-	-	A	-	-	-	B	A	B	-	B	A	A	B	A	A	A	A	-	-	B	-	A	A	B	B	-	A	A	-	-	A	B
GBS02_28095436	B	A	-	-	A	-	B	B	-	A	A	-	A	B	A	-	-	-	A	-	-	-	B	A	B	-	B	A	A	B	A	A	A	A	A	A	B	-	A	A	B	B	-	-	A	-	-	A	B
GBS02_28129765	B	A	-	-	A	-	B	B	-	-	A	-	A	B	A	-	-	-	A	A	A	-	B	A	B	-	B	A	A	B	A	A	A	A	A	A	B	-	A	A	B	B	-	A	A	-	-	A	B
GBS02_28182273	B	-	-	-	A	-	B	B	-	-	A	-	A	B	A	-	-	-	A	A	A	-	B	A	B	-	B	A	A	B	A	A	A	A	A	A	B	-	A	A	B	B	-	A	A	-	-	A	B
GBS02_28182316	B	-	-	-	A	-	B	B	-	-	A	-	A	B	A	-	-	-	A	A	A	-	B	A	B	-	B	A	A	B	A	A	A	A	A	A	B	-	A	A	B	B	-	A	A	-	-	A	B
GBS02_28212254	B	A	-	-	A	-	B	B	-	B	A	-	A	B	A	-	-	-	A	-	A	-	B	A	B	-	B	A	A	B	A	A	A	A	A	A	B	-	A	A	B	B	-	A	A	-	-	A	B
GBS02_28212327	B	A	-	-	A	-	B	B	-	B	A	-	A	B	A	-	-	-	A	-	A	-	B	A	B	-	B	A	A	B	A	A	A	A	A	A	B	-	A	A	B	B	-	A	A	-	-	A	B
GBS02_28216856	B	A	-	-	A	-	B	B	-	B	A	-	A	-	A	-	-	-	A	A	A	-	B	A	B	-	B	A	A	B	-	A	A	A	A	A	B	-	A	A	B	B	-	-	A	-	-	A	B
GBS02_28461762	B	-	-	-	A	-	B	B	-	-	A	-	A	B	A	-	-	-	A	A	A	-	B	A	B	-	B	A	A	B	A	A	A	A	A	A	B	-	A	A	B	B	-	-	A	-	-	A	B
GBS02_28669592	B	A	-	-	A	-	B	B	-	-	A	-	A	B	A	-	-	-	A	A	A	-	B	A	B	-	B	A	A	B	A	A	A	A	A	A	B	-	A	A	B	B	-	A	A	-	-	A	B
GBS02_28677242	B	-	-	-	A	-	B	B	-	-	A	-	-	B	A	-	-	-	A	A	A	-	B	A	B	-	B	-	A	B	A	A	A	A	A	A	B	-	A	A	B	B	-	A	A	-	-	A	B
GBS02_28735235	B	A	-	-	A	-	-	B	-	-	A	-	A	-	A	-	-	-	A	A	A	-	B	-	B	-	B	A	A	B	A	A	A	A	A	A	B	-	A	A	B	B	-	-	A	-	-	A	B
GBS02_28924910	-	-	-	-	A	-	B	B	-	-	A	-	A	B	A	-	-	-	A	A	A	-	B	A	B	-	B	A	A	B	A	A	A	A	A	A	B	-	A	A	-	B	-	A	A	-	-	-	B
GBS02_28928222	B	A	-	-	A	-	B	B	-	A	A	-	A	B	A	-	-	-	A	A	A	-	B	A	B	-	B	A	A	B	A	A	A	A	A	-	B	-	A	A	B	B	-	A	A	-	-	A	B
GBS02_28936007	B	A	-	-	A	-	B	B	-	-	-	-	A	B	A	-	-	-	A	-	A	-	B	A	B	-	B	A	A	B	A	A	A	A	A	A	B	-	A	A	B	B	-	A	A	-	-	A	B
GBS02_28939139	B	A	-	-	-	-	B	B	-	-	A	-	A	B	A	-	-	-	A	A	A	-	B	A	B	-	B	A	A	B	A	A	A	A	A	A	B	-	A	A	B	B	-	A	A	-	-	A	B
GBS02_28975556	B	A	-	-	A	-	B	B	-	-	A	-	A	B	A	-	-	-	A	A	A	-	B	A	B	-	B	A	A	B	A	A	A	A	A	-	B	-	A	A	B	B	-	A	A	-	-	A	B
GBS02_29014321	B	A	-	-	A	-	B	B	-	-	A	-	A	B	A	-	-	-	A	-	A	-	-	A	B	-	-	A	A	B	A	A	A	A	A	A	B	-	A	A	B	B	-	A	A	-	-	A	B
GBS02_29014423	B	A	-	-	A	-	B	B	-	-	A	-	A	B	A	-	-	-	A	-	A	-	B	A	B	-	B	A	A	-	A	A	A	A	A	A	B	-	A	A	B	B	-	-	A	-	-	A	B
GBS02_29173259	B	-	-	-	A	-	B	B	-	-	A	-	A	B	A	-	-	-	A	A	A	-	B	A	B	-	B	A	A	B	A	A	A	A	A	A	B	-	A	A	B	B	-	A	A	-	-	A	B
GBS02_29173301	B	-	-	-	A	-	B	B	-	-	A	-	A	B	A	-	-	-	A	A	A	-	B	A	B	-	B	A	A	B	A	A	A	A	A	A	B	-	A	A	B	B	-	A	A	-	-	A	B
GBS02_29574382	B	A	-	-	A	-	B	B	-	B	A	-	A	B	A	-	-	-	A	A	A	-	B	A	B	-	B	A	A	B	A	A	A	A	A	-	B	-	A	A	B	B	-	A	A	-	-	A	B
GBS02_30109086	B	-	-	-	A	-	-	B	-	-	A	-	A	-	A	-	-	-	A	-	A	-	B	A	B	-	B	A	A	B	A	A	A	A	A	A	B	-	A	A	B	B	-	-	A	-	-	A	B
GBS02_30419123	B	-	-	-	-	-	B	B	-	-	A	-	A	B	A	-	-	-	A	-	-	-	B	A	B	-	B	A	A	-	-	A	A	A	A	A	B	-	A	A	-	B	-	-	A	-	-	A	B
GBS02_30772091	B	A	-	-	A	-	B	B	-	-	A	-	A	-	-	-	-	-	A	-	-	-	B	A	B	-	B	A	A	B	A	A	A	A	A	A	B	-	A	A	B	B	-	A	A	-	-	A	B
GBS02_30843731	B	-	-	-	A	-	B	B	-	-	A	-	A	-	A	-	-	-	A	-	-	-	B	A	-	-	B	A	A	B	A	A	A	A	A	A	B	-	A	A	-	B	-	-	A	-	-	-	B
GBS02_31071649	B	A	-	-	A	-	B	B	-	-	A	-	A	B	A	-	-	-	A	A	A	-	B	A	B	-	B	A	A	B	A	A	A	A	A	A	B	-	A	A	B	B	-	A	A	-	-	A	B
GBS02_31551640	B	-	-	-	A	-	B	B	-	-	-	-	-	-	-	-	-	-	A	-	-	-	B	A	B	-	B	A	A	B	A	A	A	A	A	A	B	-	A	A	B	B	-	A	A	-	-	A	B
GBS02_31551689	B	-	-	-	A	-	B	B	-	-	-	-	A	B	A	-	-	-	A	A	A	-	B	A	B	-	B	A	A	B	A	A	A	A	A	-	B	-	A	A	B	B	-	A	A	-	-	A	B
GBS02_31565694	B	A	-	-	A	-	B	B	-	-	A	-	A	B	A	-	-	-	A	A	A	-	B	A	B	-	B	A	A	B	A	A	A	A	A	A	B	-	A	A	B	B	-	A	A	-	-	A	B
GBS02_32206683	B	-	-	-	A	-	B	B	-	-	A	-	A	B	A	-	-	-	A	A	A	-	B	A	B	-	B	A	A	B	A	A	A	A	A	A	B	-	A	A	B	B	-	A	A	-	-	A	B
GBS02_32339407	B	-	-	-	-	-	B	B	-	-	A	-	A	B	A	-	-	-	A	-	A	-	B	A	B	-	B	-	A	B	A	A	A	A	-	A	B	-	A	A	B	B	-	A	A	-	-	A	B
GBS02_32888476	B	A	-	-	A	-	B	B	-	-	A	-	A	B	A	-	-	-	A	A	A	-	B	A	B	-	B	A	A	B	A	A	A	A	A	A	B	-	A	A	B	B	-	A	A	-	-	A	B
GBS02_33582731	B	-	-	-	A	-	B	B	-	-	A	-	A	B	-	-	-	-	A	A	-	-	B	A	B	-	B	A	A	B	A	A	B	A	A	A	B	-	A	A	B	B	-	A	A	-	-	-	B
GBS02_33662844	B	-	-	-	A	-	B	B	-	-	A	-	A	B	A	-	-	-	A	-	A	-	B	A	B	-	B	A	A	B	A	A	B	A	A	A	B	-	A	A	B	B	-	A	A	-	-	A	B
GBS02_34183924	B	-	-	-	A	-	B	B	-	-	A	-	A	B	A	-	-	-	A	A	A	-	B	A	B	-	B	A	A	B	A	A	B	A	A	A	B	-	A	A	B	B	-	A	A	-	-	-	-
GBS02_34496952	B	A	-	-	A	-	B	B	-	B	A	-	-	-	A	-	-	-	-	-	-	-	B	A	B	-	B	-	A	B	A	A	B	A	A	-	B	-	A	A	B	B	-	A	A	-	-	-	B
GBS02_35477432	B	-	-	-	A	-	B	B	-	-	A	-	A	B	A	-	-	-	A	-	A	-	B	A	B	-	B	A	A	B	A	A	B	A	A	A	B	-	A	A	B	B	-	A	A	-	-	-	B
GBS02_36515190	B	A	-	-	A	-	B	B	-	-	A	-	A	B	A	-	-	-	A	A	-	-	B	A	B	-	B	A	A	B	A	A	B	A	A	A	B	-	A	A	B	B	-	A	A	-	-	-	B
GBS02_39719272	B	-	-	-	A	-	B	B	-	B	A	-	A	B	A	-	-	-	B	-	A	-	B	A	B	-	B	-	A	B	A	A	B	A	A	A	B	-	A	A	B	B	-	A	A	-	-	-	B
GBS02_39782037	B	B	-	-	A	-	B	B	-	B	A	-	A	B	A	-	-	-	B	A	A	-	B	A	B	-	B	-	A	B	A	A	B	A	A	A	B	-	A	A	B	B	-	A	A	-	-	-	B
GBS02_39820111	B	-	-	-	A	-	B	B	-	-	A	-	A	B	A	-	-	-	B	A	A	-	-	A	B	-	B	-	-	B	A	A	B	A	A	-	B	-	A	A	B	B	-	-	A	-	-	-	B
GBS02_40618630	A	-	-	-	A	-	B	B	-	B	A	-	A	B	A	-	-	-	B	A	-	-	B	A	B	-	B	-	A	-	A	A	B	A	A	-	B	-	-	A	B	B	-	A	A	-	-	-	B
GBS02_40872856	A	-	-	-	A	-	B	B	-	B	A	-	B	B	A	-	-	-	B	A	A	-	B	A	B	-	B	-	A	B	A	A	B	B	B	A	B	-	A	A	B	B	-	A	B	-	-	A	B
GBS02_40873018	A	-	-	-	A	-	B	B	-	B	A	-	B	B	A	-	-	-	-	A	-	-	B	A	B	-	B	-	A	B	A	A	B	B	B	A	B	-	A	A	B	B	-	A	B	-	-	A	B
GBS02_40909338	A	-	-	-	A	-	B	B	-	B	A	-	B	B	A	-	-	-	B	A	A	-	B	A	-	-	B	-	A	B	A	A	B	B	B	A	B	-	A	A	B	B	-	-	B	-	-	A	B
GBS02_40957144	A	-	-	-	B	-	B	B	-	B	A	-	B	B	A	-	-	-	B	A	-	-	B	A	B	-	B	B	A	B	A	A	B	B	B	A	B	-	A	A	B	B	-	A	B	-	-	-	B
GBS02_40957191	A	-	-	-	B	-	B	B	-	B	A	-	B	B	A	-	-	-	B	A	-	-	B	A	B	-	B	B	A	B	A	A	B	B	B	A	B	-	A	A	B	B	-	A	B	-	-	A	B
GBS02_41074430	A	-	-	-	B	-	B	B	-	B	A	-	B	B	A	-	-	-	B	-	A	-	B	A	B	-	B	-	A	B	A	A	B	B	B	A	B	-	A	A	B	B	-	-	B	-	-	A	B
GBS02_41266006	A	-	-	-	B	-	B	B	-	B	A	-	B	B	A	-	-	-	-	-	A	-	B	A	B	-	B	-	A	-	-	A	B	B	B	A	B	-	A	A	B	B	-	-	B	-	-	-	B
GBS02_41278807	A	-	-	-	B	-	B	B	-	B	A	-	B	B	A	-	-	-	B	A	A	-	B	A	B	-	B	-	A	A	A	A	B	B	B	A	B	-	A	A	B	B	-	B	B	-	-	-	B
GBS02_41321313	A	-	-	-	B	-	B	B	-	-	A	-	B	B	A	-	-	-	B	A	-	-	B	A	B	-	B	B	A	A	A	A	B	B	B	-	B	-	A	A	B	B	-	B	B	-	-	A	B
GBS02_41335598	A	-	-	-	B	-	B	B	-	-	A	-	B	-	-	-	-	-	-	-	A	-	B	A	B	-	B	-	A	A	A	A	B	B	B	A	B	-	A	A	B	B	-	-	B	-	-	-	B
GBS02_41342010	A	-	-	-	B	-	B	B	-	B	A	-	B	B	A	-	-	-	B	-	A	-	B	A	B	-	B	-	-	A	A	A	B	B	B	A	B	-	A	A	B	B	-	B	B	-	-	-	B
GBS02_41427475	A	-	-	-	B	-	B	B	-	B	A	-	B	B	A	-	-	-	B	A	A	-	B	A	B	-	B	-	A	A	A	A	B	B	B	A	B	-	A	A	B	B	-	B	B	-	-	-	B
GBS02_41487636	A	-	-	-	B	-	B	A	-	B	A	-	B	B	A	-	-	-	B	A	A	-	B	A	B	-	B	-	A	A	A	A	B	B	B	A	B	-	A	A	B	B	-	B	B	-	-	A	B
GBS02_41487811	A	-	-	-	B	-	B	A	-	B	A	-	B	B	A	-	-	-	B	A	A	-	B	A	B	-	B	-	A	A	A	A	B	B	B	A	B	-	-	A	B	B	-	B	B	-	-	-	B
GBS02_41487836	A	-	-	-	B	-	B	A	-	B	A	-	B	-	A	-	-	-	-	A	A	-	B	A	B	-	B	-	A	A	A	A	B	B	-	A	B	-	A	A	-	B	-	B	B	-	-	-	B
GBS02_41487847	A	-	-	-	B	-	B	A	-	B	A	-	B	-	A	-	-	-	B	A	A	-	B	A	B	-	B	-	A	A	A	A	B	B	-	A	B	-	A	A	B	B	-	B	B	-	-	-	B
GBS02_41612170	A	-	-	-	B	-	B	A	-	B	A	-	B	B	A	-	-	-	B	A	-	-	B	A	B	-	-	-	A	A	A	A	B	B	B	A	B	-	A	A	B	B	-	B	B	-	-	-	B
GBS02_41612355	A	-	-	-	B	-	B	A	-	B	A	-	B	B	A	-	-	-	B	A	A	-	B	A	B	-	B	-	A	A	A	A	B	B	B	A	B	-	A	A	B	B	-	B	B	-	-	-	B
GBS02_41721738	A	-	-	-	B	-	B	A	-	B	A	-	B	B	A	-	-	-	B	-	A	-	B	A	B	-	B	A	A	A	A	A	B	B	B	-	B	-	A	A	B	B	-	B	B	-	-	-	B
GBS02_41753227	A	-	-	-	B	-	-	A	-	B	A	-	B	B	A	-	-	-	B	-	A	-	B	A	B	-	B	-	A	-	A	A	B	B	B	A	B	-	A	A	B	B	-	B	B	-	-	-	B
GBS02_41792472	A	-	-	-	B	-	B	A	-	B	A	-	B	B	A	-	-	-	B	A	A	-	B	A	B	-	B	-	A	A	A	A	B	B	B	A	B	-	A	A	B	B	-	B	B	-	-	-	B
GBS02_41891995	A	-	-	-	B	-	B	A	-	B	A	-	B	B	A	-	-	-	B	A	-	-	B	A	B	-	B	-	A	A	A	A	B	B	B	A	B	-	A	A	B	B	-	B	B	-	-	A	B
GBS02_41941286	A	-	-	-	B	-	B	A	-	-	A	-	B	B	A	-	-	-	-	-	-	-	B	A	-	-	-	A	A	-	A	A	B	B	-	-	B	-	A	A	B	-	-	-	B	-	-	-	B
GBS02_41984607	A	B	-	-	B	-	B	A	-	B	A	-	B	B	A	-	-	-	B	A	A	-	B	A	B	-	B	-	A	A	A	A	B	B	B	A	B	-	A	A	B	B	-	-	B	-	-	A	B
GBS02_42013138	A	-	-	-	-	-	B	A	-	B	A	-	B	B	A	-	-	-	B	A	A	-	B	A	B	-	B	A	A	A	A	A	B	B	B	A	B	-	A	A	B	B	-	B	B	-	-	A	B
GBS02_42101547	A	-	-	-	B	-	B	A	-	B	A	-	B	B	A	-	-	-	B	A	A	-	B	A	B	-	B	-	A	A	A	A	B	B	B	A	B	-	A	A	B	B	-	B	B	-	-	-	-
GBS02_42101651	A	-	-	-	B	-	B	A	-	B	A	-	B	B	A	-	-	-	B	A	A	-	B	A	B	-	B	-	A	A	A	A	B	B	B	A	B	-	A	A	B	B	-	B	B	-	-	-	-
GBS02_42131243	A	B	-	-	B	-	B	A	-	B	A	-	B	B	A	-	-	-	B	-	A	-	B	A	B	-	B	-	A	A	A	A	B	B	B	A	B	-	A	A	B	B	-	B	B	-	-	-	B
GBS02_42188235	A	-	-	-	B	-	B	A	-	B	A	-	-	B	A	-	-	-	B	-	A	-	B	A	B	-	B	-	A	A	A	A	B	B	B	A	B	-	A	A	B	B	-	B	B	-	-	-	B
GBS02_42190467	A	B	-	-	B	-	B	-	-	B	A	-	B	B	A	-	-	-	B	A	A	-	B	A	B	-	B	-	A	A	A	A	B	B	B	-	B	-	A	A	B	B	-	-	B	-	-	A	B
GBS02_42190537	A	B	-	-	B	-	B	A	-	B	A	-	B	B	A	-	-	-	B	A	A	-	B	A	B	-	B	-	A	A	A	A	B	B	B	-	B	-	A	A	B	B	-	-	B	-	-	-	B
GBS02_42288356	A	A	-	-	B	-	B	A	-	B	A	-	-	-	A	-	-	-	B	A	A	-	B	A	B	-	B	-	A	A	A	A	B	B	B	A	B	-	A	A	B	B	-	B	B	-	-	-	B
GBS02_42293136	A	-	-	-	B	-	B	A	-	-	A	-	B	B	A	-	-	-	B	A	A	-	B	A	B	-	B	-	A	A	A	A	B	B	B	A	B	-	A	A	B	B	-	B	B	-	-	A	B
GBS02_42293230	A	-	-	-	B	-	B	A	-	B	A	-	B	B	A	-	-	-	B	A	A	-	B	A	B	-	B	-	A	A	A	A	B	B	B	A	B	-	A	A	B	B	-	B	B	-	-	A	B
GBS02_42360585	A	-	-	-	B	-	B	A	-	B	A	-	B	B	A	-	-	-	B	A	-	-	B	A	B	-	B	-	A	A	A	A	B	B	B	-	B	-	A	A	-	B	-	-	B	-	-	-	B
GBS02_42364746	A	-	-	-	B	-	B	A	-	B	A	-	B	B	A	-	-	-	B	-	A	-	B	A	B	-	B	-	A	A	A	A	B	B	B	A	B	-	A	A	B	B	-	B	B	-	-	-	B
GBS02_42364790	A	-	-	-	B	-	B	A	-	B	A	-	B	B	A	-	-	-	B	-	A	-	B	A	B	-	B	-	A	A	A	A	B	B	B	A	B	-	A	A	B	B	-	B	B	-	-	-	B
GBS02_42364941	A	-	-	-	B	-	B	A	-	B	A	-	B	B	-	-	-	-	-	A	-	-	B	A	B	-	B	-	A	A	A	A	B	B	B	-	B	-	A	A	B	B	-	-	B	-	-	-	B
GBS02_42516616	A	-	-	-	B	-	B	A	-	B	-	-	B	B	A	-	-	-	B	A	A	-	B	A	B	-	B	-	A	A	A	A	B	B	B	A	B	-	A	A	B	B	-	B	B	-	-	A	B
GBS02_42565099	A	-	-	-	B	-	B	A	-	B	A	-	B	B	A	-	-	-	B	A	A	-	B	A	B	-	B	-	A	A	A	A	B	B	B	A	B	-	A	A	B	B	-	B	B	-	-	-	-
GBS02_42565278	A	A	-	-	B	-	B	A	-	B	A	-	B	B	A	-	-	-	B	A	A	-	B	A	B	-	B	-	A	A	A	A	B	B	B	A	B	-	A	A	B	B	-	B	B	-	-	B	B
GBS02_42626252	A	-	-	-	B	-	B	A	-	B	A	-	B	B	A	-	-	-	B	A	A	-	B	A	B	-	B	-	A	A	A	A	B	B	B	A	B	-	A	A	B	B	-	B	B	-	-	B	B
GBS02_42626742	A	-	-	-	B	-	B	A	-	B	A	-	B	B	A	-	-	-	B	A	A	-	B	A	B	-	B	-	A	A	A	-	B	B	B	A	B	-	A	A	B	B	-	B	B	-	-	B	B
GBS02_42718355	A	-	-	-	B	-	-	A	-	B	A	-	B	B	A	-	-	-	B	A	A	-	B	A	B	-	B	-	A	A	A	A	B	B	B	A	B	-	A	A	B	B	-	B	B	-	-	B	B
GBS02_42735099	A	A	-	-	B	-	B	A	-	B	A	-	B	B	A	-	-	-	B	A	A	-	B	A	B	-	B	B	A	A	A	A	B	B	B	A	B	-	A	A	B	B	-	B	B	-	-	B	B
GBS02_42904889	A	-	-	-	B	-	B	A	-	B	A	-	B	B	A	-	-	-	B	A	A	-	B	A	B	-	B	-	A	A	A	A	B	B	B	A	B	-	A	A	B	B	-	B	B	-	-	B	B
GBS02_42926471	A	A	-	-	B	-	B	A	-	B	A	-	B	B	A	-	-	-	B	A	A	-	B	A	B	-	B	A	A	A	A	A	B	B	B	A	B	-	A	A	B	B	-	B	B	-	-	B	B
GBS02_42926528	A	A	-	-	B	-	B	A	-	B	A	-	B	B	A	-	-	-	B	A	A	-	B	A	B	-	B	A	A	A	A	A	B	B	B	A	B	-	A	A	B	B	-	B	B	-	-	B	B
GBS02_42974901	A	-	-	-	B	-	B	A	-	B	A	-	B	B	A	-	-	-	B	A	A	-	B	A	B	-	B	-	A	A	A	A	B	B	B	A	B	-	A	A	B	B	-	B	B	-	-	B	B
GBS02_42991111	A	-	-	-	B	-	B	A	-	B	-	-	B	B	A	-	-	-	B	A	A	-	B	A	B	-	B	-	A	A	A	A	B	B	B	A	B	-	A	A	B	B	-	B	B	-	-	B	B
GBS02_42991198	A	-	-	-	B	-	B	A	-	B	A	-	B	B	A	-	-	-	B	A	A	-	B	A	B	-	B	-	A	A	A	A	B	B	B	A	B	-	A	A	B	B	-	B	B	-	-	B	B
GBS02_43024486	A	-	-	-	B	-	B	A	-	B	A	-	B	B	A	-	-	-	B	A	A	-	B	A	B	-	B	-	A	A	A	A	B	B	B	A	B	-	A	A	B	B	-	-	B	-	-	B	B
GBS02_43112140	A	-	-	-	B	-	B	A	-	B	A	-	B	B	A	-	-	-	B	-	A	-	B	A	B	-	B	-	A	A	A	A	B	B	B	A	B	-	A	A	B	B	-	B	B	-	-	B	B
GBS02_43134126	A	-	-	-	B	-	B	A	-	B	A	-	B	B	A	-	-	-	B	-	-	-	B	A	B	-	B	-	A	A	A	A	B	B	B	A	B	-	A	A	B	B	-	-	B	-	-	B	B
GBS02_43152290	A	-	-	-	B	-	B	A	-	B	A	-	B	B	A	-	-	-	B	A	A	-	B	A	-	-	B	-	A	A	A	A	B	B	B	A	B	-	A	A	B	B	-	B	B	-	-	B	B
GBS02_43166455	A	A	-	-	B	-	B	A	-	B	A	-	B	B	A	-	-	-	B	A	-	-	B	A	B	-	B	-	A	-	A	A	B	B	B	A	B	-	A	A	B	B	-	B	B	-	-	B	-
GBS02_43343029	A	-	-	-	B	-	B	A	-	B	A	-	B	B	A	-	-	-	B	A	-	-	B	-	B	-	B	-	A	-	A	A	B	B	B	-	B	-	A	A	B	-	-	B	B	-	-	B	B
GBS02_43343131	A	-	-	-	B	-	B	A	-	B	A	-	B	B	A	-	-	-	B	A	-	-	B	-	B	-	B	A	A	-	A	A	B	B	B	-	B	-	A	A	B	-	-	B	B	-	-	B	B
GBS02_43462386	A	A	-	-	B	-	B	A	-	B	A	-	B	B	A	-	-	-	B	A	A	-	B	A	B	-	B	-	A	A	A	A	B	B	B	A	B	-	A	B	B	B	-	B	B	-	-	B	B
GBS02_43554828	A	B	-	-	B	-	B	A	-	B	A	-	B	B	A	-	-	-	B	-	-	-	B	A	B	-	B	-	A	-	A	A	B	B	B	A	B	-	A	B	B	B	-	-	B	-	-	B	B
GBS02_43615193	A	-	-	-	B	-	B	A	-	B	A	-	B	B	B	-	-	-	B	A	A	-	B	A	B	-	B	-	A	A	A	A	B	B	B	A	B	-	A	B	B	B	-	A	B	-	-	B	B
GBS02_43626997	A	A	-	-	B	-	B	A	-	B	A	-	B	B	B	-	-	-	B	A	A	-	B	A	B	-	B	-	A	A	A	A	B	B	B	A	B	-	A	B	B	B	-	A	B	-	-	B	B
GBS02_44133743	A	B	-	-	B	-	B	B	-	B	A	-	B	B	B	-	-	-	B	A	B	-	B	A	B	-	B	-	A	B	A	A	B	B	B	A	B	-	A	B	B	B	-	A	B	-	-	B	B
GBS02_44158206	A	-	-	-	B	-	B	B	-	B	A	-	B	B	B	-	-	-	B	A	B	-	B	A	B	-	B	-	A	B	A	A	B	B	B	A	B	-	A	B	B	B	-	A	B	-	-	B	B
GBS02_44159443	A	-	-	-	B	-	B	B	-	B	A	-	B	B	B	-	-	-	B	-	-	-	B	A	B	-	B	B	A	B	A	A	B	B	B	A	B	-	A	B	B	B	-	A	B	-	-	B	B
GBS02_44159466	A	B	-	-	B	-	B	B	-	B	A	-	B	B	B	-	-	-	B	A	B	-	B	A	B	-	B	B	A	B	A	A	B	B	B	A	B	-	A	B	B	B	-	A	B	-	-	B	B
GBS02_44199592	A	B	-	-	B	-	B	B	-	B	A	-	B	B	B	-	-	-	B	A	B	-	B	A	B	-	B	-	A	B	A	A	B	B	B	-	B	-	A	B	B	B	-	A	B	-	-	B	B
GBS02_44240385	A	-	-	-	B	-	B	B	-	B	A	-	B	B	B	-	-	-	B	A	B	-	B	A	B	-	B	-	A	B	A	A	B	B	B	A	B	-	A	B	B	B	-	A	B	-	-	B	B
GBS02_44249069	A	B	-	-	B	-	B	B	-	B	A	-	B	B	B	-	-	-	B	A	B	-	B	A	B	-	B	-	A	-	A	A	B	B	B	A	B	-	A	B	B	B	-	A	B	-	-	B	B
GBS02_44249144	A	B	-	-	B	-	B	B	-	B	A	-	B	B	B	-	-	-	B	A	B	-	B	A	B	-	B	-	A	B	A	A	B	B	B	A	B	-	A	B	B	-	-	A	B	-	-	B	B
GBS02_44280226	A	-	-	-	B	-	B	B	-	B	A	-	B	B	-	-	-	-	B	A	B	-	B	A	B	-	B	-	A	B	A	A	B	B	B	A	B	-	A	B	B	B	-	A	B	-	-	B	B
GBS02_44282954	A	B	-	-	B	-	B	B	-	B	A	-	B	B	B	-	-	-	B	A	B	-	B	A	B	-	B	-	A	B	A	A	B	B	B	A	B	-	A	B	B	B	-	A	B	-	-	B	B
GBS02_44352688	A	B	-	-	B	-	B	B	-	B	A	-	B	B	B	-	-	-	B	A	B	-	B	A	B	-	B	-	A	B	A	A	B	B	B	A	B	-	A	B	B	B	-	A	B	-	-	B	B
GBS02_44352770	A	B	-	-	B	-	B	B	-	B	A	-	B	B	B	-	-	-	B	A	B	-	B	A	B	-	B	-	A	B	A	A	B	B	B	A	B	-	-	B	B	B	-	A	B	-	-	B	B
GBS02_44428823	A	-	-	-	B	-	B	B	-	B	A	-	B	B	B	-	-	-	B	A	B	-	B	A	B	-	B	-	A	B	A	A	B	B	B	A	B	-	A	B	B	B	-	A	B	-	-	B	B
GBS02_44474492	A	B	-	-	B	-	B	B	-	B	A	-	B	B	-	-	-	-	B	A	B	-	B	A	B	-	B	-	A	B	A	A	B	B	B	A	B	-	-	B	B	B	-	A	B	-	-	B	B
GBS02_44495002	A	B	-	-	B	-	B	B	-	B	A	-	B	B	B	-	-	-	B	A	B	-	B	A	B	-	B	-	A	B	-	A	B	B	B	A	B	-	A	B	B	B	-	-	B	-	-	B	B
GBS02_44518026	A	-	-	-	B	-	B	B	-	B	A	-	-	B	-	-	-	-	B	A	B	-	B	A	B	-	B	A	A	-	A	A	B	B	B	A	B	-	A	B	-	B	-	A	B	-	-	-	-
GBS02_44518127	A	B	-	-	B	-	B	B	-	B	A	-	B	B	B	-	-	-	B	A	B	-	B	-	B	-	B	-	A	B	-	A	B	B	B	A	B	-	A	B	B	B	-	A	B	-	-	B	B
GBS02_44572005	A	-	-	-	B	-	B	B	-	B	A	-	-	-	B	-	-	-	-	A	B	-	B	A	B	-	B	-	A	-	A	A	B	B	-	-	B	-	A	B	B	B	-	-	B	-	-	B	B
GBS02_44577114	A	B	-	-	B	-	B	B	-	B	A	-	B	B	B	-	-	-	B	-	B	-	B	A	B	-	B	-	A	B	A	A	B	B	B	A	B	-	A	B	B	B	-	A	B	-	-	B	B
GBS02_44577285	A	B	-	-	B	-	B	B	-	B	A	-	B	B	B	-	-	-	B	-	B	-	B	A	B	-	B	-	A	B	A	A	B	B	B	A	B	-	A	B	B	B	-	A	B	-	-	B	B
GBS02_44696395	A	-	-	-	B	-	B	B	-	B	A	-	B	-	B	-	-	-	B	A	B	-	B	A	B	-	B	-	A	B	A	A	B	B	B	A	B	-	A	B	B	B	-	A	B	-	-	B	B
GBS02_44696432	A	-	-	-	B	-	B	B	-	B	A	-	B	-	B	-	-	-	B	-	B	-	B	A	B	-	B	-	A	B	A	A	B	B	B	A	B	-	A	B	B	B	-	A	B	-	-	B	B
GBS02_44713235	A	B	-	-	B	-	B	B	-	B	A	-	B	B	B	-	-	-	B	-	B	-	B	-	B	-	B	-	A	B	A	A	B	B	B	-	B	-	A	B	B	B	-	A	B	-	-	B	B
GBS02_44796421	A	B	-	-	B	-	B	B	-	B	A	-	-	B	B	-	-	-	B	-	B	-	B	A	B	-	B	B	A	B	A	A	B	B	B	A	B	-	A	B	B	B	-	A	B	-	-	B	B
GBS02_44796459	A	B	-	-	B	-	B	B	-	B	A	-	-	B	B	-	-	-	B	-	B	-	B	A	B	-	B	B	A	B	A	A	-	B	B	A	B	-	A	B	B	B	-	A	B	-	-	-	B
GBS02_44856621	A	B	-	-	B	-	B	B	-	B	A	-	B	B	B	-	-	-	B	-	B	-	-	A	B	-	B	-	A	B	A	A	B	B	B	A	B	-	A	B	B	B	-	A	B	-	-	B	B
GBS02_44886398	A	-	-	-	B	-	B	B	-	B	A	-	B	-	B	-	-	-	B	-	B	-	B	A	B	-	B	-	A	B	-	A	B	B	B	-	B	-	A	B	-	B	-	-	B	-	-	B	B
GBS02_44969787	A	B	-	-	B	-	B	B	-	B	A	-	B	B	B	-	-	-	B	A	B	-	B	A	B	-	B	-	A	B	A	A	B	B	B	A	B	-	A	B	B	B	-	A	B	-	-	-	B
GBS02_45348128	A	B	-	-	B	-	A	B	-	B	A	-	B	B	B	-	-	-	B	B	B	-	B	A	B	-	B	B	A	B	-	A	B	B	B	A	B	-	A	B	B	B	-	A	B	-	-	B	B
GBS02_45396627	A	B	-	-	B	-	A	B	-	B	A	-	B	B	B	-	-	-	B	-	B	-	B	A	B	-	B	B	A	B	A	A	B	B	B	A	-	-	A	B	B	B	-	A	B	-	-	B	B
GBS02_45826999	A	-	-	-	B	-	A	B	-	B	A	-	-	B	B	-	-	-	B	-	-	-	-	A	B	-	B	B	A	B	A	A	-	B	B	-	-	-	A	B	B	B	-	-	-	-	-	B	B
GBS02_46068736	A	-	-	-	A	-	A	B	-	B	-	-	B	B	B	-	-	-	B	B	B	-	B	A	B	-	B	B	A	B	A	-	B	B	B	A	-	-	A	B	B	B	-	A	B	-	-	B	B
GBS02_46303834	A	-	-	-	A	-	A	B	-	B	A	-	-	B	B	-	-	-	-	-	-	-	B	A	B	-	-	B	B	-	A	A	B	B	B	A	-	-	A	B	B	B	-	-	B	-	-	B	B
GBS02_46303869	A	B	-	-	A	-	A	B	-	B	A	-	-	B	B	-	-	-	-	-	B	-	B	A	B	-	B	B	B	-	A	A	B	B	B	A	-	-	A	B	B	B	-	-	B	-	-	B	B
GBS02_46356322	A	-	-	-	A	-	A	B	-	B	A	-	B	B	B	-	-	-	B	B	B	-	B	A	B	-	B	B	B	B	A	A	B	B	B	A	-	-	A	B	B	B	-	A	B	-	-	B	B
GBS02_48096308	A	B	-	-	A	-	A	B	-	B	-	-	A	B	A	-	-	-	A	B	B	-	B	A	A	-	B	A	-	B	-	-	B	B	B	A	B	-	B	B	B	B	-	A	B	-	-	B	A
GBS02_48105601	A	-	-	-	A	-	A	B	-	B	B	-	-	B	-	-	-	-	A	B	B	-	B	A	A	-	B	A	-	B	A	B	B	B	B	A	B	-	B	B	B	B	-	A	B	-	-	B	A
GBS02_48105672	A	-	-	-	A	-	A	B	-	B	B	-	-	B	-	-	-	-	A	B	B	-	B	A	A	-	B	A	-	B	A	-	B	B	B	A	B	-	B	B	B	B	-	A	B	-	-	B	A
GBS02_48106994	A	-	-	-	A	-	A	B	-	B	B	-	-	B	A	-	-	-	A	B	B	-	B	A	A	-	B	A	-	B	-	-	B	B	B	A	B	-	B	B	B	B	-	A	B	-	-	B	A
GBS02_48107183	A	-	-	-	A	-	A	B	-	B	B	-	-	B	A	-	-	-	A	B	B	-	B	A	A	-	B	A	-	B	-	-	B	B	B	A	B	-	B	B	B	B	-	A	B	-	-	B	A
GBS02_48114832	A	B	-	-	A	-	A	B	-	B	B	-	-	B	A	-	-	-	A	B	B	-	B	A	A	-	B	A	-	B	A	-	B	B	B	-	B	-	B	B	B	B	-	A	B	-	-	B	A
GBS02_48119279	A	-	-	-	A	-	A	B	-	B	B	-	-	B	-	-	-	-	-	B	-	-	B	A	A	-	B	A	-	B	A	B	B	-	B	A	-	-	B	B	B	B	-	-	B	-	-	B	A
GBS02_48120060	A	-	-	-	A	-	A	B	-	B	B	-	-	B	A	-	-	-	A	B	B	-	B	A	A	-	B	A	-	B	A	B	B	B	B	A	B	-	B	B	B	B	-	A	B	-	-	B	A
GBS02_48120100	A	-	-	-	A	-	A	B	-	B	B	-	-	B	A	-	-	-	A	B	B	-	B	A	A	-	B	A	-	B	A	B	B	B	B	A	B	-	B	B	B	B	-	A	B	-	-	B	A
GBS02_48129094	A	B	-	-	A	-	A	B	-	B	B	-	B	B	A	-	-	-	A	-	B	-	B	A	A	-	B	A	-	B	A	-	-	B	B	A	B	-	B	B	B	B	-	A	B	-	-	B	A
GBS02_48132589	A	B	-	-	A	-	A	B	-	B	B	-	-	B	A	-	-	-	A	B	B	-	B	A	A	-	B	A	-	B	A	-	B	B	B	-	B	-	B	B	B	B	-	A	B	-	-	B	A
GBS02_48134626	A	B	-	-	A	-	A	B	-	B	B	-	-	B	A	-	-	-	A	B	B	-	B	A	A	-	B	A	-	-	A	B	-	B	B	A	B	-	B	B	B	B	-	A	B	-	-	B	A
GBS02_48150159	A	B	-	-	A	-	A	B	-	B	B	-	-	B	A	-	-	-	A	-	B	-	B	A	A	-	B	-	-	B	A	-	B	B	B	A	B	-	B	B	B	B	-	A	B	-	-	B	A
GBS02_48167149	A	-	-	-	A	-	A	B	-	B	B	-	-	B	A	-	-	-	A	B	B	-	B	A	A	-	B	A	-	B	A	B	B	B	B	A	B	-	B	B	B	B	-	A	B	-	-	B	A
GBS02_48167162	A	-	-	-	A	-	A	B	-	B	B	-	-	B	A	-	-	-	A	B	B	-	B	A	A	-	B	A	-	B	A	-	B	B	B	A	B	-	B	B	B	B	-	A	B	-	-	B	A
GBS02_48182062	A	B	-	-	A	-	A	B	-	B	B	-	B	B	A	-	-	-	A	B	B	-	B	A	A	-	B	A	-	B	-	-	B	B	B	A	B	-	B	B	B	B	-	A	B	-	-	B	A
GBS02_48229024	A	B	-	-	A	-	A	B	-	B	B	-	B	B	A	-	-	-	A	B	B	-	B	A	A	-	B	A	-	B	A	B	B	B	B	A	B	-	B	B	B	B	-	A	B	-	-	B	A
GBS02_48230552	A	B	-	-	A	-	A	B	-	B	B	-	-	B	A	-	-	-	A	B	B	-	B	A	A	-	B	A	-	B	A	B	B	B	B	A	B	-	B	B	B	B	-	A	B	-	-	B	A
GBS02_48251972	A	-	-	-	A	-	A	B	-	B	B	-	-	B	A	-	-	-	A	-	B	-	B	A	A	-	B	A	-	B	A	-	B	B	B	A	B	-	B	B	B	B	-	-	B	-	-	B	A
GBS02_48252114	A	B	-	-	A	-	A	B	-	B	B	-	-	B	A	-	-	-	A	-	B	-	B	A	A	-	B	A	-	-	A	-	B	B	B	A	B	-	B	B	B	B	-	A	B	-	-	-	A
GBS02_48252607	A	-	-	-	A	-	A	B	-	B	B	-	-	B	A	-	-	-	-	B	-	-	B	A	A	-	B	A	-	B	A	B	B	B	B	-	B	-	B	B	B	B	-	A	B	-	-	B	A
GBS02_48263610	A	B	-	-	A	-	A	B	-	B	B	-	A	B	A	-	-	-	A	B	B	-	B	A	A	-	B	A	-	B	A	B	B	B	B	A	B	-	B	B	B	B	-	-	B	-	-	B	A
GBS02_48282500	A	-	-	-	A	-	A	B	-	B	B	-	-	-	A	-	-	-	A	-	-	-	B	A	A	-	B	A	-	B	A	B	B	B	B	-	B	-	B	B	B	B	-	A	B	-	-	-	A
GBS02_48282552	A	-	-	-	A	-	A	B	-	B	B	-	-	B	A	-	-	-	A	B	-	-	B	A	A	-	B	A	-	B	A	-	B	B	B	-	B	-	B	B	B	B	-	A	B	-	-	-	A
GBS02_48282761	A	-	-	-	A	-	A	B	-	B	B	-	-	-	A	-	-	-	A	B	-	-	B	A	A	-	B	A	-	B	A	-	B	B	B	-	B	-	B	B	B	B	-	A	B	-	-	-	A
GBS02_48321731	A	-	-	-	A	-	A	B	-	-	B	-	-	B	-	-	-	-	A	-	-	-	B	A	A	-	B	A	-	B	A	B	B	B	B	A	B	-	B	B	B	B	-	-	B	-	-	B	A
GBS02_48321862	A	-	-	-	A	-	A	B	-	B	B	-	-	B	A	-	-	-	A	B	B	-	-	A	A	-	B	A	-	B	A	B	B	B	B	A	B	-	B	B	B	B	-	-	B	-	-	B	A
GBS02_48347005	A	-	-	-	A	-	A	B	-	B	B	-	-	B	A	-	-	-	A	B	B	-	B	A	A	-	B	A	-	B	A	-	B	B	B	A	B	-	B	B	B	B	-	A	B	-	-	B	A
GBS02_48358668	A	B	-	-	A	-	A	B	-	B	B	-	-	B	A	-	-	-	A	B	B	-	B	A	A	-	B	A	-	B	A	-	B	B	B	A	B	-	B	B	B	B	-	A	B	-	-	B	A
GBS02_48406180	A	B	-	-	A	-	A	B	-	B	B	-	-	B	-	-	-	-	A	B	B	-	B	A	A	-	B	A	-	B	A	B	B	B	B	-	B	-	B	B	B	B	-	-	B	-	-	B	A
GBS02_48418381	A	B	-	-	A	-	A	B	-	B	B	-	-	B	A	-	-	-	A	B	B	-	-	A	A	-	B	A	-	B	-	-	B	B	B	A	B	-	B	B	B	B	-	A	B	-	-	B	A
GBS02_48423827	A	B	-	-	A	-	A	B	-	B	B	-	-	B	A	-	-	-	A	B	-	-	B	A	-	-	B	A	-	B	-	B	B	B	B	A	B	-	B	B	B	B	-	-	B	-	-	B	A
GBS02_48436449	A	B	-	-	A	-	A	B	-	B	B	-	-	B	A	-	-	-	A	B	B	-	B	A	A	-	B	A	-	B	-	B	B	B	B	-	B	-	B	B	B	B	-	A	B	-	-	B	A
GBS02_48472387	A	B	-	-	A	-	-	B	-	B	B	-	-	B	A	-	-	-	A	B	B	-	B	A	A	-	B	A	-	B	A	B	B	B	B	A	B	-	B	B	B	B	-	A	B	-	-	B	A
GBS02_49714495	B	B	-	-	A	-	B	B	-	A	B	-	B	A	-	-	-	-	A	B	A	-	B	B	-	-	B	A	-	A	-	B	B	B	B	-	B	-	A	-	A	B	-	A	B	-	-	A	B
GBS02_49883237	B	-	-	-	A	-	B	B	-	A	B	-	A	A	-	-	-	-	A	B	A	-	B	B	A	-	B	A	-	A	A	-	B	B	B	A	B	-	-	-	A	B	-	A	B	-	-	A	B
GBS02_49883453	B	-	-	-	A	-	B	B	-	A	B	-	A	A	-	-	-	-	A	B	A	-	B	B	A	-	B	A	-	A	A	B	B	B	B	A	B	-	-	-	A	B	-	A	B	-	-	A	B
GBS02_44902839K	A	B	B	B	B	B	B	B	A	B	A	B	B	B	B	A	A	-	B	A	B	B	B	A	B	B	B	B	A	B	A	A	B	B	B	A	B	A	A	B	B	B	B	A	B	B	A	B	B
GBS02_45268864K	A	B	B	B	B	B	A	B	B	B	A	B	B	B	B	A	B	B	B	B	B	B	B	A	B	B	B	B	A	B	A	A	B	B	B	A	B	A	A	B	B	B	B	A	B	B	A	B	B
GBS02_45347921K	A	B	B	B	B	B	A	B	B	B	A	B	B	B	B	A	B	-	B	B	B	B	B	A	B	B	B	B	A	B	A	A	B	B	B	A	B	A	A	B	B	B	B	A	B	B	A	B	B
GBS02_45366600K	A	B	B	B	B	B	A	B	B	B	A	B	B	B	B	A	B	B	B	B	B	B	B	A	B	B	B	B	A	B	A	A	B	B	B	A	B	A	A	B	B	B	B	A	B	B	A	B	B
GBS02_45854718K	A	B	B	B	B	B	A	B	B	B	A	B	B	B	B	A	B	B	B	B	B	B	B	A	B	B	B	B	A	B	A	A	B	B	B	A	B	A	A	B	B	B	B	A	B	B	A	B	B
GBS02_46081454K	A	B	B	B	A	B	A	B	B	B	A	B	B	B	B	B	B	B	B	B	B	B	B	A	B	B	B	B	A	B	A	A	B	B	B	A	-	A	A	B	B	B	B	A	B	B	A	B	B
GBS02_46121284K	A	B	B	B	A	B	A	B	B	B	A	B	B	B	B	B	B	B	B	B	B	B	B	A	B	B	B	B	A	B	A	A	B	B	B	A	-	A	A	B	B	B	B	A	B	B	A	B	B
GBS02_46134474K	A	B	B	B	A	B	A	B	B	B	A	B	B	B	B	B	B	-	B	B	B	B	B	A	B	B	B	B	A	B	A	A	B	B	B	A	B	A	A	B	B	B	B	A	B	B	A	B	B
GBS02_46380557K	A	B	B	B	A	B	A	B	B	B	A	B	B	B	B	B	B	B	B	B	B	B	B	A	B	B	B	-	B	B	A	A	B	B	B	-	B	-	A	B	B	B	-	A	B	-	-	-	B
GBS02_46929767K	A	B	A	B	A	B	A	B	B	B	B	B	B	B	B	B	B	-	B	B	B	B	B	A	B	B	B	B	A	B	A	A	B	B	B	A	B	B	B	B	B	B	B	A	B	B	A	B	B
GBS02_47122206K	A	B	A	B	A	B	A	B	B	B	B	B	B	B	B	B	B	B	B	B	B	B	B	A	B	A	B	B	B	B	A	A	B	B	B	A	B	B	B	B	B	B	B	A	B	B	A	B	B
GBS02_47432297K	A	B	A	B	A	B	A	B	B	B	B	B	B	B	B	B	B	B	B	B	B	B	B	A	B	A	B	B	B	B	A	A	B	B	B	A	B	B	B	B	B	B	B	A	B	B	A	B	B
GBS02_47440473K	A	B	A	B	A	B	A	B	B	B	B	B	B	B	B	B	B	B	B	B	B	B	B	A	B	A	B	B	A	B	A	A	B	B	B	A	B	B	B	B	B	B	B	A	B	B	A	B	B
[truncated: 47 more columns]

## Sheet: Chr15 Mapped Marker data
Protein Population
Chr. 15 RIL segregation data for mapped markers
Gm02_SNP = 129
SSR = 3
GBS02__SNP = 930
GBS02_SNP_KASP = 5
Indel = 1
Total # = 1068 loci
Gm15_1007132_A_C	A	A	A	B	B	A	A	B	-	-	B	A	B	A	B	A	B	A	A	B	A	A	B	B	B	B	B	B	A	B	A	-	A	B	-	B	A	A	B	A	A	A	A	A	B	A	B	-	B
Gm15_10129096_A_C	A	A	A	B	-	B	A	A	B	B	B	B	A	A	A	A	A	A	B	B	B	A	A	A	A	B	A	B	A	B	A	B	B	B	A	A	A	A	B	B	A	A	B	B	B	A	B	A	B
Gm15_10261760_T_C	A	A	A	B	-	B	A	A	B	B	B	B	A	A	A	A	A	A	B	B	B	A	A	A	A	B	A	B	A	B	A	B	B	B	A	A	A	A	B	B	A	A	B	B	B	A	B	A	B
Gm15_10467095_G_A	A	A	A	B	-	-	A	A	B	B	A	B	A	A	A	A	A	A	B	B	B	A	A	A	A	B	A	B	A	B	A	-	B	B	A	A	A	A	B	B	A	A	B	B	B	A	B	A	A
Gm15_10802057_G_A	A	A	A	A	B	B	A	A	B	B	A	B	A	A	A	A	A	A	B	B	B	A	A	A	A	B	A	A	A	B	A	B	B	B	A	A	A	A	B	B	A	A	B	B	B	A	B	A	A
Gm15_10874410_A_C	B	A	A	A	-	B	A	A	B	B	A	B	A	A	A	A	A	A	B	B	B	A	A	A	A	B	A	A	A	B	A	B	B	B	A	A	A	A	B	B	A	A	B	B	B	A	B	A	A
Gm15_11097098_G_A	B	A	A	A	-	B	A	A	B	B	A	B	A	A	A	A	A	A	B	B	B	A	A	A	A	B	A	A	A	B	A	-	B	B	A	A	A	A	B	B	A	A	B	B	B	A	B	A	A
Gm15_11172677_A_G	B	A	A	A	-	B	A	A	B	B	A	B	A	A	A	A	A	A	B	B	A	A	A	A	A	B	A	A	A	B	A	-	B	B	A	A	A	A	B	A	A	A	B	B	B	A	B	A	A
Gm15_11257759_T_C	B	A	A	A	-	B	A	A	B	B	A	B	A	A	A	A	A	A	B	B	A	A	A	A	A	B	A	A	A	B	A	-	B	B	A	A	A	A	B	A	A	A	B	B	B	A	B	A	A
Gm15_1128092_G_A	A	A	A	B	B	-	A	B	-	-	B	A	B	A	B	A	B	A	A	B	A	A	B	B	B	B	B	B	A	B	A	-	A	B	-	B	A	A	B	A	A	A	A	A	B	A	B	-	B
Gm15_11421179_C_T	B	A	A	A	-	-	A	A	B	B	A	B	A	A	A	A	A	A	B	B	A	B	A	A	A	B	A	A	A	B	A	-	B	B	A	A	A	A	B	A	A	A	B	B	B	A	B	A	A
Gm15_11496274_T_C	B	A	A	A	-	-	A	A	B	B	A	B	A	A	B	A	A	A	B	B	A	B	A	A	A	B	A	A	A	B	A	-	B	B	A	A	A	A	B	A	A	A	B	B	B	A	B	A	A
Gm15_1209819_T_C	A	A	A	B	B	A	A	B	A	-	B	A	B	A	B	A	B	A	A	B	A	A	B	B	B	B	B	B	A	B	A	-	A	B	-	B	A	A	B	A	A	A	A	A	B	A	B	-	B
Gm15_12531884_A_G	B	A	A	A	B	A	A	A	B	B	A	B	A	A	B	A	A	-	B	A	-	B	A	A	A	A	A	A	B	B	B	B	B	B	B	B	A	A	B	A	A	A	B	B	B	A	B	A	A
Gm15_12611331_A_G	B	A	A	A	B	-	A	A	B	B	A	B	A	A	B	A	A	-	B	A	-	B	A	A	A	A	A	A	B	B	B	B	B	B	B	B	A	A	B	A	A	A	B	B	B	A	B	A	A
Gm15_12906302_T_C	B	A	A	A	B	A	A	A	B	B	A	B	A	A	B	A	A	-	B	A	-	B	A	A	A	A	A	A	B	B	B	B	B	B	B	B	A	A	B	A	A	A	B	B	B	A	B	A	A
Gm15_13014539_T_C	B	A	A	B	B	A	A	A	B	B	A	B	A	A	B	A	A	-	B	A	-	B	A	A	A	A	A	A	B	B	B	B	B	B	B	B	A	A	B	A	A	A	B	B	B	A	B	A	A
Gm15_13257987_T_C	B	-	B	B	B	A	A	A	B	B	A	B	A	A	B	A	A	-	B	A	-	B	A	A	A	A	A	B	B	B	B	B	B	B	B	B	A	-	B	A	A	A	B	A	B	A	B	A	A
Gm15_13358960_C_T	B	-	B	B	B	A	A	A	B	B	A	B	A	A	B	A	A	-	B	A	-	B	A	A	A	A	A	B	B	B	B	B	B	B	B	B	A	-	B	A	A	A	B	A	B	A	B	A	A
Gm15_13595237_C_T	B	-	B	B	B	A	A	A	B	B	A	B	A	A	B	A	A	-	B	A	-	B	A	A	A	A	A	B	B	B	B	B	B	B	B	B	A	-	B	A	A	A	B	A	B	A	B	A	A
Gm15_13651090_G_A	B	A	B	B	B	A	A	A	B	B	A	B	A	A	B	A	A	A	B	A	A	B	A	A	A	A	A	B	B	B	B	B	B	B	B	B	A	A	B	A	A	A	B	A	B	A	B	A	A
Gm15_13828058_G_T	B	-	B	B	B	A	A	A	B	B	A	B	A	A	B	A	A	-	B	A	-	B	A	A	A	A	A	B	B	B	B	B	B	B	B	B	A	-	B	A	A	A	B	A	B	A	B	A	A
Gm15_14146264_T_C	B	-	B	B	B	A	A	A	B	B	A	B	A	A	B	A	A	B	B	A	-	B	A	A	A	A	A	B	B	B	B	B	B	B	B	B	A	-	B	A	A	A	B	A	B	A	B	A	A
Gm15_14201752_T_C	B	-	B	B	B	A	A	A	B	B	A	B	A	A	B	A	A	B	B	A	-	B	A	A	A	A	A	B	B	B	B	B	B	B	B	B	A	A	B	A	A	A	B	A	B	A	B	A	A
Gm15_14243520_C_A	B	-	B	B	B	A	A	A	B	B	A	B	A	A	B	A	A	B	B	A	-	B	A	A	A	A	A	B	B	B	B	B	B	B	B	B	A	A	B	A	A	A	B	A	B	A	B	A	A
Gm15_14329774_G_A	B	-	B	B	B	A	A	A	B	B	A	B	A	A	B	A	A	B	B	A	-	B	A	A	A	A	A	B	B	B	B	B	B	B	B	B	A	A	B	A	A	A	B	A	B	A	B	A	A
Gm15_14361475_T_C	B	-	B	B	B	A	A	A	B	B	A	B	A	A	B	A	A	B	B	A	-	B	A	A	A	A	A	B	B	B	B	B	B	B	B	B	A	A	B	A	A	A	B	A	B	A	B	A	A
Gm15_14642145_G_A	B	-	-	B	B	A	A	A	B	B	A	B	A	A	B	A	A	-	B	A	-	B	A	A	A	A	A	B	B	B	B	B	B	B	B	B	A	A	B	A	A	A	B	A	B	A	B	A	A
Gm15_14780339_A_G	B	-	B	B	B	A	A	A	B	B	A	B	A	A	B	A	A	B	B	A	-	B	A	A	A	A	A	B	B	B	B	B	B	B	B	B	A	A	B	A	A	A	B	A	B	A	B	A	A
Gm15_14850682_C_A	B	-	B	B	B	A	A	A	B	B	A	B	A	A	B	A	A	-	B	A	-	B	A	A	A	A	A	B	B	B	B	B	B	B	B	B	A	A	B	A	A	A	B	A	B	A	B	A	A
Gm15_14975243_T_C	B	-	B	B	B	A	A	A	B	B	A	B	A	A	B	A	A	-	B	A	-	B	A	A	A	A	A	B	B	B	B	B	B	B	B	B	A	A	B	A	A	A	B	A	B	A	B	A	A
Gm15_15001782_A_G	B	-	B	B	B	A	A	A	B	B	A	B	A	A	B	A	A	-	B	A	-	B	A	A	A	A	A	B	B	B	B	B	B	B	B	B	A	A	B	A	A	A	B	B	B	A	B	A	A
Gm15_15638272_G_A	B	-	B	B	A	A	A	A	B	B	A	B	A	A	B	A	A	B	B	A	-	B	A	A	A	A	A	B	B	B	B	B	B	B	B	B	A	A	B	A	A	A	B	B	B	A	B	A	A
Gm15_15683212_G_T	B	-	B	B	A	A	A	A	B	B	A	B	A	A	B	A	A	B	B	A	-	B	A	A	A	A	A	B	B	B	B	B	B	B	B	B	A	A	B	A	A	A	B	B	B	A	B	A	A
Gm15_15896387_C_T	B	-	B	B	A	A	A	A	B	B	A	B	A	A	B	A	A	B	A	A	-	B	A	B	A	A	A	B	B	B	B	B	B	B	B	B	A	A	B	A	A	A	B	B	B	A	B	A	B
Gm15_15952535_C_A	B	-	B	B	A	A	A	A	B	B	A	B	A	A	B	B	A	B	A	A	-	B	A	B	A	A	A	B	B	B	B	B	B	B	B	B	A	A	B	A	A	A	B	B	B	A	B	A	B
Gm15_18076830_G_A	B	A	A	B	A	A	B	A	B	B	A	B	A	A	B	B	A	-	-	A	A	B	A	B	B	A	A	B	B	B	B	B	B	B	B	B	A	A	B	A	A	A	B	B	B	A	B	A	B
Gm15_1842053_G_T	A	A	A	B	B	A	A	B	A	-	B	A	B	A	A	A	B	A	A	B	A	A	B	-	B	B	-	B	A	B	A	A	A	B	-	B	A	A	A	A	A	A	A	A	B	A	A	-	B
Gm15_1940841_T_G	A	A	A	B	B	A	A	B	A	-	B	A	B	A	A	A	B	A	A	B	A	A	B	-	B	B	-	B	A	B	A	A	A	B	-	B	A	A	A	A	A	A	A	A	B	A	A	-	B
Gm15_2021199_T_C	A	A	A	B	B	A	A	B	A	-	B	A	B	A	A	A	B	A	A	B	A	A	B	-	B	B	-	B	A	B	A	A	A	B	-	B	A	A	A	A	A	A	A	A	B	A	A	-	B
Gm15_20452272_C_T	B	A	A	B	A	A	B	A	B	B	A	B	A	A	B	B	A	-	-	A	A	B	A	B	B	A	A	B	B	B	B	B	B	B	B	B	A	B	B	A	A	A	B	B	B	A	B	A	B
Gm15_2072075_A_G	A	A	A	B	B	A	A	B	A	-	B	A	B	A	A	A	B	A	A	B	A	A	B	-	B	B	-	B	A	B	A	A	A	B	-	B	A	A	A	A	A	A	A	A	B	A	A	-	B
Gm15_21151124_A_G	B	A	A	B	A	-	B	A	B	B	A	B	A	A	B	B	A	-	-	A	A	B	A	B	B	A	A	B	B	B	B	B	B	B	B	B	A	B	B	A	A	A	B	B	B	A	B	A	B
Gm15_21383300_C_T	B	A	A	B	A	A	B	A	B	B	A	B	A	A	B	B	A	-	-	A	A	B	A	B	B	A	A	B	B	B	B	B	B	B	B	B	B	B	B	A	A	A	B	B	B	A	B	A	B
Gm15_22112626_G_A	B	A	A	B	A	A	B	A	B	B	A	B	A	A	B	B	A	-	-	A	A	B	A	B	B	A	A	B	B	B	B	B	B	B	B	B	B	B	B	A	A	A	B	B	B	A	B	A	B
Gm15_23528911_C_T	B	A	A	B	A	-	B	A	B	B	A	B	A	A	B	B	B	-	-	A	A	B	A	B	B	A	A	B	B	B	B	B	B	B	B	B	B	B	B	A	A	A	B	B	B	A	B	A	B
Gm15_25017497_G_A	B	A	A	B	A	A	B	A	B	B	A	B	A	A	B	B	B	-	-	A	A	B	A	B	B	A	A	B	B	B	B	B	B	B	B	B	B	B	B	A	A	A	B	B	B	A	B	A	B
Gm15_25122691_T_C	B	A	A	B	A	A	B	A	B	B	A	B	A	A	B	B	B	-	-	A	A	B	A	B	B	A	A	B	B	B	B	B	B	B	B	B	B	B	B	A	A	A	B	B	B	A	B	A	B
Gm15_2729636_A_C	A	A	A	B	B	-	A	B	-	-	B	A	B	A	A	A	B	A	A	B	A	A	A	-	B	B	-	B	A	B	A	A	A	B	B	B	A	A	A	A	A	A	B	A	B	A	B	-	B
Gm15_2781077_T_C	A	A	A	B	B	A	A	B	A	A	B	A	B	A	A	A	B	A	A	B	A	A	A	-	B	B	-	B	A	B	A	A	A	B	B	B	A	A	A	A	A	A	B	A	B	A	B	-	B
Gm15_29706012_C_T	B	A	A	B	A	A	B	A	B	B	A	B	A	A	B	B	B	B	-	A	A	B	A	B	B	A	A	B	B	B	B	B	B	B	B	B	B	B	B	A	A	A	B	B	B	A	B	A	B
Gm15_29956672_C_T	B	A	A	B	A	A	B	A	B	B	A	B	A	A	B	B	B	B	-	A	A	B	A	B	B	A	A	B	B	B	B	B	B	B	B	B	B	B	B	A	A	A	B	B	B	A	B	A	B
Gm15_3160423_T_G	A	A	A	B	A	-	A	B	-	A	B	A	B	A	A	A	B	A	A	B	A	A	A	A	B	B	-	B	A	B	A	A	A	B	A	B	A	A	B	B	B	A	B	A	B	A	-	B	B
Gm15_3334810_G_T	A	A	A	B	A	-	A	A	-	A	B	A	B	A	A	A	B	A	A	B	A	A	A	A	B	B	-	B	A	B	A	A	A	B	A	B	A	B	B	B	B	A	B	A	B	A	-	B	B
Gm15_34248718_A_G	B	A	A	B	A	A	B	A	B	B	A	B	A	A	B	B	B	B	-	A	A	B	A	B	B	A	A	B	B	B	B	B	B	B	B	B	B	B	B	A	A	A	B	B	B	A	B	A	B
Gm15_3468596_G_T	A	A	A	B	A	A	A	A	A	-	B	A	B	A	A	A	B	A	A	B	A	A	A	A	A	B	-	B	A	B	A	A	A	A	A	B	A	B	B	B	B	A	B	A	B	A	-	B	B
Gm15_34798953_C_T	B	A	-	B	A	-	B	A	B	B	A	B	A	A	B	B	B	-	-	A	A	B	A	B	B	A	A	B	B	B	B	B	B	B	B	B	B	B	B	A	A	A	B	B	B	A	B	A	B
Gm15_3573558_A_G	A	A	A	B	A	A	A	A	-	-	B	A	B	A	A	B	B	A	A	B	A	A	A	A	A	B	-	B	A	B	A	A	A	A	A	A	A	B	B	B	B	A	B	A	B	A	-	B	B
Gm15_36090790_G_A	B	A	A	B	A	A	B	A	B	B	A	B	A	A	B	B	B	-	-	A	A	B	A	B	B	A	A	B	B	B	B	B	B	B	B	B	B	B	B	A	A	A	B	B	B	A	B	A	B
Gm15_3621773_C_T	A	A	A	B	A	A	A	A	A	-	B	A	B	A	A	B	B	A	A	B	A	A	A	A	A	B	-	B	A	B	A	A	A	A	A	A	A	B	B	B	B	A	B	A	B	A	-	B	B
Gm15_36870472_C_T	B	A	A	B	A	A	B	A	B	B	A	B	A	A	B	B	B	-	-	A	A	B	A	B	B	A	A	B	B	B	B	B	B	B	B	B	B	B	B	A	A	A	B	B	B	A	B	A	B
Gm15_3845971_T_C	A	A	A	B	A	A	A	A	-	-	B	A	B	A	A	B	B	A	A	B	A	A	A	A	A	B	-	B	A	B	A	A	A	A	A	A	A	B	B	B	B	A	B	A	B	A	-	B	B
Gm15_38604104_G_A	B	A	A	B	A	A	B	B	B	B	A	B	A	A	B	B	B	B	-	A	A	B	A	B	B	A	A	B	B	B	B	B	B	B	B	B	B	B	B	A	A	A	B	B	B	A	B	A	B
Gm15_39590380_C_T	B	A	-	B	A	-	B	B	B	B	A	B	A	A	B	B	B	B	-	A	A	B	A	B	B	A	A	B	B	B	B	B	B	B	B	B	B	B	B	A	A	A	B	B	B	A	B	A	B
Gm15_3967324_A_G	A	A	A	B	A	A	A	A	A	B	B	A	B	A	A	B	B	A	A	B	A	A	A	A	A	B	B	B	A	B	A	A	A	A	A	A	A	B	B	B	B	A	B	A	A	A	-	B	B
Gm15_40040705_C_T	B	A	A	B	A	A	B	B	B	B	A	B	A	A	B	B	B	B	-	A	A	B	A	B	B	A	A	B	B	B	B	B	B	B	B	B	B	B	B	A	A	A	B	B	B	A	B	A	B
Gm15_40878937_G_A	B	A	A	B	A	A	B	B	B	B	A	B	A	A	B	B	B	-	-	A	A	B	A	B	B	A	A	B	B	B	B	B	B	B	B	B	B	B	B	A	A	A	B	B	B	A	B	A	B
Gm15_41081388_C_T	B	A	A	B	A	A	B	B	B	B	A	B	A	A	B	B	B	-	-	A	A	B	A	B	B	A	A	B	B	B	B	B	B	B	B	B	B	B	B	A	A	A	B	B	B	A	B	A	B
Gm15_4114622_T_C	A	A	A	B	A	-	A	A	-	-	B	A	B	A	A	B	B	A	A	B	A	A	A	A	A	B	-	B	A	B	A	A	A	A	A	A	A	B	B	B	B	A	B	A	A	A	-	B	B
Gm15_41526092_G_A	B	A	A	B	A	-	B	B	B	B	A	B	A	A	B	B	B	B	-	A	A	B	A	B	B	A	A	B	B	B	B	B	B	B	B	B	B	B	B	A	A	A	B	B	B	A	B	A	B
Gm15_42221723_T_G	B	A	A	B	A	A	B	B	B	B	A	B	A	A	B	B	B	-	-	A	A	B	A	B	B	A	A	B	B	B	B	B	B	B	B	B	B	B	B	A	A	A	B	B	B	A	B	A	B
Gm15_43797502_G_T	A	A	A	B	B	A	B	B	B	B	A	B	A	A	B	B	B	-	B	A	A	B	A	B	B	A	A	B	B	A	B	B	B	B	B	B	B	B	B	A	A	A	B	B	B	A	B	A	B
Gm15_44059851_T_C	A	A	-	B	B	A	B	B	B	B	A	B	A	A	B	B	B	-	B	A	A	B	A	B	B	A	A	B	B	A	B	B	B	B	B	B	B	B	B	A	A	A	B	B	B	A	B	A	B
Gm15_4522374_C_A	A	A	A	B	-	A	A	A	-	-	B	A	A	A	A	B	B	A	B	B	A	A	A	A	A	B	-	B	A	B	A	A	A	A	A	A	A	B	B	B	B	A	B	A	B	A	B	B	B
Gm15_46930166_A_G	A	-	B	B	B	A	B	B	B	A	A	B	A	A	B	A	B	B	B	A	A	B	A	B	B	B	A	B	B	A	B	B	B	B	B	B	B	B	B	A	A	A	A	A	B	A	B	A	B
Gm15_48061981_C_T	A	A	A	B	B	A	B	A	-	B	A	B	B	A	B	A	A	-	B	A	A	B	A	B	B	B	B	B	B	A	B	B	B	B	B	B	B	B	A	A	B	A	A	A	B	A	B	A	B
Gm15_48117938_G_A	A	A	A	B	B	A	B	A	-	B	A	B	B	A	B	A	A	B	B	A	A	B	A	B	B	B	B	B	B	A	B	B	B	B	B	B	B	B	A	A	B	A	A	A	B	A	B	A	B
Gm15_48313076_A_C	A	-	B	B	B	A	B	A	-	B	A	B	B	A	B	A	A	B	B	A	A	B	A	B	B	B	B	B	B	A	B	B	A	B	B	B	B	B	A	A	B	A	A	A	B	A	B	A	B
Gm15_48596343_G_A	A	-	B	B	B	A	B	A	B	B	A	B	B	A	B	A	A	B	B	A	A	B	A	B	B	B	B	A	B	A	B	B	A	B	B	B	B	B	A	A	B	A	A	A	B	A	B	A	B
Gm15_48604174_C_T	A	-	B	B	B	A	B	A	B	B	A	B	B	A	B	A	A	-	B	A	A	B	A	B	B	B	B	A	B	A	B	B	A	B	B	B	B	B	A	A	B	A	A	A	B	A	B	A	B
Gm15_48653554_A_C	A	-	B	B	B	A	B	A	-	B	A	B	B	A	B	A	A	-	B	A	A	B	A	B	B	B	B	A	B	A	B	B	A	B	B	B	B	B	A	A	B	A	A	A	B	B	B	A	B
Gm15_48727813_T_C	A	-	B	B	B	A	B	A	B	B	A	B	B	A	B	A	A	B	B	A	A	B	A	B	B	B	B	A	B	A	B	B	A	B	B	B	B	B	A	A	B	A	A	A	B	B	B	A	B
Gm15_48971950_T_C	A	-	B	B	B	A	B	A	-	B	A	B	B	A	B	A	A	B	B	A	A	B	A	A	B	B	B	A	B	A	B	B	A	B	B	B	B	B	A	A	B	A	A	A	B	B	B	A	B
Gm15_49023306_T_G	A	-	B	B	B	-	B	A	B	B	A	B	B	A	B	A	A	B	B	A	A	B	A	A	B	B	B	A	B	A	B	B	A	B	B	B	B	B	A	A	B	A	A	A	B	B	B	A	B
Gm15_49401353_T_G	A	-	B	B	B	A	B	A	B	B	A	B	B	A	B	A	A	B	B	A	A	B	A	B	B	B	B	A	B	A	B	B	A	B	B	B	B	B	A	A	B	A	A	A	B	B	B	A	B
Gm15_49458992_C_A	A	-	B	B	B	-	B	A	B	B	A	B	B	A	B	A	A	-	B	A	A	B	A	B	B	B	B	A	-	A	A	A	A	B	B	B	B	B	A	A	B	A	A	A	B	B	B	A	B
Gm15_49560894_T_C	A	-	B	B	B	A	B	A	B	B	A	B	B	A	B	A	A	B	B	A	A	B	A	B	B	B	B	A	-	A	A	A	A	B	B	B	B	B	A	A	B	A	A	A	B	B	B	A	B
Gm15_49612939_A_G	A	-	B	B	B	-	B	A	-	B	A	B	B	A	B	A	A	-	B	A	A	B	A	B	B	B	B	A	-	A	A	A	A	B	B	B	B	B	A	A	B	A	A	A	B	B	B	A	B
Gm15_49704201_T_C	A	-	B	B	B	-	B	A	B	B	A	B	B	A	B	A	A	-	B	A	A	B	A	B	B	B	B	A	-	A	A	A	A	B	B	B	B	B	A	A	B	A	A	A	B	B	B	A	B
Gm15_49779326_T_C	A	-	B	B	B	-	B	A	B	B	A	B	B	A	B	A	A	-	B	A	A	B	A	B	B	B	B	A	-	A	A	A	B	B	B	B	B	B	A	A	B	A	A	A	B	B	B	A	B
Gm15_49890175_C_T	A	-	B	B	B	A	B	A	B	B	A	B	B	A	B	A	A	-	B	A	A	B	A	B	B	B	B	A	-	A	A	A	B	B	B	B	B	B	A	A	B	A	A	A	B	B	B	A	B
Gm15_50059105_C_T	A	-	B	B	B	-	B	A	B	B	A	B	B	A	B	A	A	-	B	A	A	B	A	B	B	B	B	A	-	A	A	A	B	B	B	B	B	B	B	A	B	A	A	A	B	B	B	A	B
Gm15_50128503_G_A	A	-	B	B	B	A	B	A	B	B	A	B	B	A	A	A	A	-	B	A	A	B	A	B	B	B	B	A	-	A	A	A	B	B	B	B	B	B	B	A	B	A	A	A	B	B	B	A	B
Gm15_50536934_C_T	A	-	B	A	B	A	B	A	B	B	A	B	B	A	B	A	A	-	B	A	A	B	A	B	B	B	B	B	-	A	A	A	B	B	B	B	B	B	B	A	B	A	A	A	B	B	B	A	B
Gm15_50752900_T_C	A	-	B	A	B	A	B	A	B	B	A	B	B	A	B	A	A	-	B	A	A	B	A	B	B	B	B	B	-	A	A	A	B	B	B	B	B	B	B	A	B	A	A	A	B	B	B	A	B
Gm15_5897409_G_A	A	A	A	B	-	B	A	A	A	-	B	A	A	A	A	A	B	A	B	B	A	A	A	A	A	B	A	B	A	B	A	-	A	B	A	A	A	A	B	B	B	A	B	A	B	A	B	B	B
Gm15_5924951_A_G	A	A	A	B	-	B	A	A	A	-	B	A	A	A	A	A	B	A	B	B	A	A	A	A	A	B	A	B	A	B	A	-	A	B	A	A	A	A	B	B	B	A	B	A	B	A	B	B	B
Gm15_6047557_T_C	A	A	A	B	-	B	A	A	A	B	B	A	A	A	A	A	B	A	B	B	A	A	A	A	A	B	A	B	A	B	A	-	A	B	A	A	A	A	B	B	B	A	B	A	B	A	B	B	B
Gm15_6066709_C_A	A	A	A	B	-	B	A	A	-	B	B	A	A	A	A	A	B	A	B	B	A	A	A	A	A	B	A	B	A	B	A	-	A	B	A	A	A	A	B	B	B	A	B	A	B	A	B	B	B
Gm15_6272006_T_C	A	A	A	B	-	B	A	A	-	B	B	A	A	A	A	A	B	A	B	B	A	A	A	A	A	B	A	B	A	B	A	-	A	B	A	A	A	A	B	B	B	A	B	A	B	A	B	B	B
Gm15_6348054_G_T	A	A	A	B	-	B	A	A	-	B	B	A	A	A	A	A	A	A	B	B	A	A	A	A	A	B	A	B	A	B	A	B	A	B	A	A	A	A	B	B	B	A	B	A	B	A	B	B	B
Gm15_6415122_A_G	A	A	A	B	-	-	A	A	-	B	B	A	A	A	A	A	A	A	B	B	A	A	A	A	A	B	A	B	A	B	A	-	A	B	A	A	A	A	B	B	B	A	B	A	B	A	B	B	B
Gm15_6472674_C_T	A	A	A	B	-	-	A	A	A	B	B	A	A	A	A	A	A	A	B	B	A	A	A	A	A	B	A	B	A	B	A	-	A	B	A	A	A	A	B	B	B	A	B	A	B	A	B	B	B
Gm15_6550454_G_A	A	A	A	B	-	-	A	A	A	B	B	A	A	A	A	A	A	B	B	B	A	A	A	A	A	B	A	B	A	B	A	-	A	B	A	A	A	A	B	B	B	A	B	A	B	A	B	B	B
Gm15_6646246_C_T	A	A	A	B	-	B	A	A	-	B	B	A	A	A	A	A	A	B	B	B	A	A	A	A	A	B	A	B	A	B	A	B	A	B	A	A	A	A	B	B	B	A	B	A	B	A	B	B	B
Gm15_6674572_A_C	A	A	A	B	-	B	A	A	A	B	B	A	A	A	A	A	A	B	B	B	A	A	A	A	A	B	A	B	A	B	A	-	A	B	A	A	A	A	B	B	B	A	B	A	B	A	B	B	B
Gm15_6823009_G_T	A	A	A	B	-	B	A	A	-	B	B	A	A	A	A	A	A	B	B	B	A	A	A	A	A	B	A	B	A	B	A	-	A	B	A	A	A	A	B	B	B	A	B	A	B	A	B	B	B
Gm15_741627_C_A	A	A	A	B	B	A	A	B	A	-	B	A	B	A	B	A	B	A	A	B	A	A	B	B	B	B	B	B	A	B	A	-	A	B	-	B	A	A	B	A	A	A	A	A	B	A	B	-	B
Gm15_7513319_T_C	A	A	A	B	-	B	A	A	B	B	B	B	A	A	A	A	A	B	B	B	A	A	A	A	A	B	A	-	A	B	A	-	A	B	A	A	A	A	B	B	B	A	B	A	B	A	B	A	B
Gm15_756303_T_C	A	A	A	B	B	A	A	B	-	-	B	A	B	A	B	A	B	A	A	B	A	A	B	B	B	B	B	B	A	B	A	-	A	B	-	B	A	A	B	A	A	A	A	A	B	A	B	-	B
Gm15_7574118_T_C	A	A	A	B	-	B	A	A	B	B	B	B	A	A	A	A	A	B	B	B	A	A	A	A	A	B	A	-	A	B	A	-	A	B	A	A	A	A	B	B	B	A	B	A	B	A	B	A	B
Gm15_7721702_G_A	A	A	A	B	-	-	A	A	B	B	B	B	A	A	A	A	A	-	B	B	A	A	A	A	A	B	A	-	A	B	A	-	A	B	A	A	A	A	B	B	B	A	B	A	B	A	B	A	B
Gm15_7864348_G_T	A	A	A	B	-	-	A	A	B	B	B	B	A	A	A	A	A	-	B	B	A	A	A	A	A	B	A	-	A	B	A	-	A	B	A	A	A	A	B	B	B	A	B	B	B	A	B	A	B
Gm15_8134735_A_G	A	A	A	B	-	-	A	A	B	B	B	B	A	A	A	A	A	-	B	B	A	A	A	A	A	B	A	-	A	B	A	-	A	B	A	A	A	A	B	B	B	A	B	B	B	A	B	A	B
Gm15_8167223_T_C	A	A	A	B	-	B	A	A	B	B	B	B	A	A	A	A	A	-	B	B	A	A	A	A	A	B	A	-	A	B	A	B	A	B	A	A	A	A	B	B	B	A	B	B	B	A	B	A	B
Gm15_8263547_G_T	A	A	A	B	-	-	A	A	B	B	B	B	A	A	A	A	A	-	B	B	A	A	A	A	A	B	A	-	A	B	A	-	A	B	A	A	A	A	B	B	B	A	B	B	B	A	B	A	B
Gm15_8412363_G_A	A	A	A	B	-	-	A	A	B	B	B	B	A	A	A	A	A	-	B	B	A	A	A	A	A	B	A	B	A	B	A	-	A	B	A	A	A	A	B	B	B	A	B	B	B	A	B	A	B
Gm15_8474378_G_T	A	A	A	B	-	-	A	A	B	B	B	B	A	A	A	A	A	-	B	B	A	A	A	A	A	B	A	B	A	B	A	-	A	B	A	A	A	A	B	B	B	A	B	B	B	A	B	A	B
Gm15_8579398_C_T	A	A	A	B	-	B	A	A	B	B	B	B	A	A	A	A	A	-	B	B	A	A	A	A	A	B	A	B	A	B	A	B	A	B	A	A	A	A	B	B	B	A	B	B	B	A	B	A	B
Gm15_8697425_C_A	A	A	A	B	-	-	A	A	B	B	B	B	A	A	A	A	A	-	B	B	A	A	A	A	A	B	A	B	A	B	A	-	A	B	A	A	A	A	B	B	B	A	B	B	B	A	B	A	B
Gm15_8715603_A_G	A	A	A	B	-	-	A	A	B	B	B	B	A	A	A	A	A	-	B	B	A	A	A	A	A	B	A	B	A	B	A	-	A	B	A	A	A	A	B	B	B	A	B	B	B	A	B	A	B
Gm15_872867_T_G	A	A	-	B	B	-	A	B	-	-	B	A	B	A	B	A	B	A	A	B	A	A	B	B	B	B	B	B	A	B	A	-	A	B	-	B	A	A	B	A	A	A	A	A	B	A	B	-	B
Gm15_8815027_T_C	A	A	A	B	-	B	A	A	B	B	B	B	A	A	A	A	A	B	B	B	A	A	A	A	A	B	A	B	A	B	A	B	A	B	A	A	A	A	B	B	B	A	B	B	B	A	B	A	B
Gm15_8934427_C_T	A	A	A	B	-	B	A	A	B	B	B	B	A	A	A	A	A	B	B	B	A	A	A	A	A	B	A	B	A	B	A	B	A	B	A	A	A	A	B	B	B	A	B	B	B	A	B	A	B
Gm15_9413370_G_A	A	A	A	B	-	B	A	A	B	B	B	B	A	A	A	A	A	A	B	B	A	A	A	A	A	B	A	B	A	B	A	-	A	B	A	A	A	A	B	B	B	A	B	B	B	A	B	A	B
Gm15_948412_T_C	A	A	A	B	B	A	A	B	-	-	B	A	B	A	B	A	B	A	A	B	A	A	B	B	B	B	B	B	A	B	A	-	A	B	-	B	A	A	B	A	A	A	A	A	B	A	B	-	B
Gm15_9520804_G_A	A	A	A	B	-	B	A	A	B	B	B	B	A	A	A	A	A	A	B	B	B	A	A	A	A	B	A	B	A	B	A	-	A	B	A	A	A	A	B	B	B	A	B	B	B	A	B	A	B
Gm15_9733870_T_C	A	A	A	B	-	-	A	A	B	B	B	B	A	A	A	A	A	B	B	B	B	A	A	A	A	B	A	B	A	B	A	-	A	B	A	A	A	A	B	B	B	A	B	B	B	A	B	A	B
Gm15_9948537_G_A	A	A	A	B	-	B	A	A	B	B	B	B	A	A	A	A	A	A	B	B	B	A	A	A	A	B	A	B	A	B	A	-	A	B	A	A	A	A	B	B	B	A	B	B	B	A	B	A	B
Satt651	A	A	A	B	-	B	A	A	A	B	B	A	A	A	A	A	A	B	B	B	A	A	A	A	A	B	A	B	A	B	A	B	A	B	A	A	A	A	B	B	B	A	B	A	B	A	B	B	B
Satt384	A	A	A	B	A	A	A	A	A	-	B	A	B	A	A	B	B	A	A	B	A	A	A	A	A	B	-	B	A	B	A	A	A	A	A	A	A	B	B	B	B	A	B	A	A	A	-	B	B
SoySSR_15_0200	A	A	A	B	A	A	A	A	A	A	B	A	B	B	A	B	B	A	A	B	A	A	A	A	A	B	B	B	A	B	A	A	A	A	A	A	A	B	B	B	B	A	B	A	A	A	A	B	B
Gm15g49200_CC	A	A	A	B	A	A	A	A	A	B	B	A	B	B	A	B	B	A	A	B	A	A	A	A	A	B	B	B	A	A	A	A	A	A	A	A	A	B	B	B	B	A	B	A	B	A	B	B	B
GBS15_4489762K	A	A	A	B	B	A	A	A	A	A	-	A	A	A	A	B	B	A	-	B	A	A	A	A	A	B	B	B	A	B	A	A	A	A	A	A	A	B	B	B	B	A	-	A	B	A	B	B	B
GBS15_3975982K	A	A	A	B	A	A	A	A	A	-	B	A	B	A	A	B	B	A	A	B	A	A	A	A	A	B	-	B	A	B	A	A	A	A	A	A	A	B	B	B	B	A	B	A	A	A	-	B	B
GBS15_4125184K	A	A	A	B	A	A	A	A	A	A	B	A	B	A	A	B	B	A	A	B	A	A	A	A	A	B	A	B	A	B	A	A	A	A	A	A	A	B	B	B	B	A	B	A	A	A	A	B	B
GBS15_4505831K	A	A	A	B	B	A	A	A	A	A	B	A	A	A	A	B	B	A	B	B	A	A	A	A	A	B	B	B	A	B	A	A	A	A	A	A	A	B	B	B	B	A	B	A	B	A	B	B	B
GBS15_4617109K	A	A	A	B	B	A	A	A	A	A	B	A	A	A	A	B	B	A	B	B	A	A	A	A	A	B	B	B	A	B	A	A	A	A	A	A	A	B	B	B	B	A	B	A	B	A	B	B	B
GBS15_17461	A	-	-	-	B	-	A	B	-	-	A	-	B	A	B	-	-	-	A	-	A	-	B	B	B	-	B	B	A	B	A	-	A	B	A	A	A	-	B	A	A	A	-	-	B	-	-	B	B
GBS15_718198	A	-	-	-	B	-	A	B	-	-	B	-	B	A	B	-	-	-	A	-	-	-	B	B	B	-	B	B	A	B	A	-	A	B	A	B	A	-	B	A	A	A	-	A	B	-	-	-	B
GBS15_725490	A	-	-	-	B	-	A	B	-	-	B	-	B	A	B	-	-	-	A	B	A	-	B	B	B	-	B	B	A	B	A	-	A	B	-	B	A	-	B	A	A	A	-	A	B	-	-	-	-
GBS15_751928	A	A	-	-	B	-	A	B	-	A	B	-	B	A	B	-	-	-	A	B	A	-	-	B	B	-	B	B	A	B	A	B	A	B	-	-	A	-	B	A	A	A	-	A	B	-	-	A	B
GBS15_807640	A	-	-	-	B	-	-	B	-	-	B	-	B	A	B	-	-	-	A	-	-	-	B	B	B	-	B	B	A	-	A	B	A	B	A	B	A	-	B	A	A	A	-	A	B	-	-	-	-
GBS15_908128	A	A	-	-	B	-	A	B	-	-	B	-	B	A	B	-	-	-	A	B	A	-	B	B	B	-	B	B	A	B	A	-	A	B	-	B	A	-	B	-	A	A	-	A	B	-	-	-	B
GBS15_920210	A	-	-	-	B	-	A	B	-	-	B	-	B	A	B	-	-	-	A	B	-	-	B	B	B	-	B	B	A	B	A	-	A	B	-	-	A	-	B	A	A	A	-	A	B	-	-	-	B
GBS15_958219	A	-	-	-	B	-	A	B	-	-	B	-	B	-	B	-	-	-	A	-	A	-	B	B	B	-	B	-	A	B	A	B	A	B	-	-	A	-	-	A	A	A	-	-	B	-	-	-	B
GBS15_958245	A	-	-	-	B	-	A	B	-	-	B	-	B	-	B	-	-	-	A	-	A	-	B	B	B	-	B	-	A	B	-	B	A	B	-	-	A	-	B	A	A	A	-	-	B	-	-	-	B
GBS15_1032384	A	A	-	-	B	-	A	B	-	-	B	-	B	A	B	-	-	-	A	-	-	-	-	B	B	-	B	B	A	B	A	B	A	B	A	-	A	-	B	A	A	A	-	A	B	-	-	-	B
GBS15_1032427	A	A	-	-	B	-	A	B	-	-	B	-	B	A	B	-	-	-	A	-	-	-	-	B	B	-	B	B	A	B	A	B	A	B	A	-	A	-	B	A	A	A	-	A	B	-	-	-	B
GBS15_1034762	A	A	-	-	B	-	A	B	-	-	B	-	B	A	B	-	-	-	-	-	A	-	B	B	B	-	B	B	-	B	A	B	A	B	-	B	A	-	B	A	A	A	-	A	B	-	-	-	B
GBS15_1037050	A	A	-	-	B	-	-	B	-	-	B	-	B	A	B	-	-	-	A	B	A	-	B	B	B	-	B	B	A	B	A	-	A	B	-	B	A	-	B	A	A	A	-	A	B	-	-	-	B
GBS15_1038627	A	-	-	-	B	-	A	B	-	-	B	-	B	A	B	-	-	-	A	-	-	-	B	B	B	-	B	B	A	B	A	-	A	B	-	B	A	-	B	A	A	A	-	A	B	-	-	-	B
GBS15_1064317	A	A	-	-	B	-	A	B	-	B	B	-	B	A	B	-	-	-	A	-	-	-	B	B	B	-	B	B	A	-	A	B	A	B	-	B	A	-	B	A	A	A	-	A	B	-	-	-	B
GBS15_1176994	A	A	-	-	B	-	A	B	-	A	B	-	B	A	B	-	-	-	A	B	A	-	B	B	B	-	B	B	A	B	A	B	A	B	-	B	A	-	B	A	A	A	-	A	B	-	-	-	B
GBS15_1201146	A	-	-	-	B	-	A	B	-	-	B	-	B	A	B	-	-	-	A	B	A	-	B	B	B	-	B	B	A	B	A	B	A	B	-	-	A	-	B	A	A	A	-	A	B	-	-	-	B
GBS15_1201340	A	-	-	-	B	-	A	B	-	-	B	-	B	A	B	-	-	-	A	B	A	-	B	B	B	-	B	B	A	B	A	B	A	B	-	-	A	-	B	A	A	A	-	A	B	-	-	-	B
GBS15_1202569	A	-	-	-	-	-	A	B	-	A	B	-	-	A	B	-	-	-	A	-	-	-	B	B	B	-	-	B	A	B	A	-	A	B	A	B	A	-	B	A	A	A	-	-	B	-	-	-	B
GBS15_1204477	A	-	-	-	B	-	A	B	-	-	B	-	B	A	B	-	-	-	A	B	A	-	B	B	B	-	-	B	A	B	A	B	A	B	-	B	A	-	B	A	A	A	-	A	B	-	-	A	B
GBS15_1204551	A	-	-	-	B	-	A	B	-	-	B	-	B	A	B	-	-	-	A	B	A	-	B	B	B	-	B	B	A	B	A	B	A	B	-	B	A	-	B	A	A	A	-	A	B	-	-	A	B
GBS15_1221230	A	-	-	-	B	-	A	B	-	-	B	-	B	A	B	-	-	-	A	B	-	-	B	B	B	-	B	B	A	B	A	B	A	B	-	B	A	-	B	A	A	A	-	A	B	-	-	-	B
GBS15_1504734	A	A	-	-	B	-	A	B	-	-	B	-	B	A	B	-	-	-	A	B	A	-	B	-	B	-	-	-	A	B	A	A	A	B	A	B	A	-	A	A	A	A	-	A	B	-	-	-	B
GBS15_1522053	A	-	-	-	B	-	A	B	-	-	B	-	-	A	B	-	-	-	A	-	A	-	B	-	B	-	-	B	A	B	A	A	A	B	-	-	A	-	A	A	A	A	-	A	B	-	-	-	B
GBS15_1522078	A	-	-	-	B	-	A	B	-	-	B	-	-	A	B	-	-	-	A	B	A	-	B	-	B	-	-	B	A	B	A	A	A	B	-	B	A	-	A	A	A	A	-	A	B	-	-	-	B
GBS15_1522154	A	-	-	-	B	-	A	B	-	-	B	-	-	A	B	-	-	-	A	B	A	-	B	-	B	-	A	B	A	B	A	A	A	B	-	B	A	-	A	A	A	A	-	A	B	-	-	-	B
GBS15_1526318	A	A	-	-	B	-	A	B	-	-	B	-	B	A	B	-	-	-	A	-	A	-	B	-	B	-	-	B	A	B	A	A	A	B	-	B	A	-	A	A	A	A	-	A	B	-	-	-	B
GBS15_1526390	A	A	-	-	B	-	A	B	-	-	B	-	B	A	B	-	-	-	A	B	A	-	B	-	B	-	-	B	A	B	A	A	A	B	-	B	A	-	A	A	A	A	-	A	B	-	-	-	B
GBS15_1528690	A	-	-	-	B	-	A	B	-	-	B	-	-	A	B	-	-	-	A	B	-	-	B	-	B	-	-	B	A	B	A	A	A	B	A	B	A	-	A	A	A	A	-	-	B	-	-	-	B
GBS15_1557524	A	A	-	-	B	-	A	B	-	-	B	-	B	A	B	-	-	-	A	B	A	-	B	-	B	-	-	B	A	-	A	A	A	B	-	B	A	-	A	A	A	A	-	A	B	-	-	-	B
GBS15_1597045	A	A	-	-	B	-	A	B	-	-	B	-	B	A	A	-	-	-	A	B	A	-	B	-	B	-	-	B	A	-	A	A	A	B	-	B	A	-	A	A	A	A	-	-	B	-	-	B	B
GBS15_1735649	A	-	-	-	B	-	A	B	-	-	B	-	B	A	A	-	-	-	A	B	A	-	B	-	B	-	-	B	A	B	A	A	A	B	-	B	A	-	A	A	A	A	-	-	B	-	-	-	B
GBS15_1767853	A	A	-	-	B	-	A	B	-	-	B	-	B	A	A	-	-	-	A	-	A	-	B	-	B	-	A	B	A	B	A	A	A	B	B	B	A	-	A	A	A	A	-	A	B	-	-	-	-
GBS15_1770015	A	A	-	-	B	-	A	B	-	-	B	-	B	A	A	-	-	-	A	-	-	-	B	-	B	-	-	B	A	B	A	A	A	B	-	B	A	-	A	A	A	A	-	A	B	-	-	-	B
GBS15_1836022	A	A	-	-	B	-	A	B	-	-	B	-	B	A	A	-	-	-	A	-	A	-	B	-	B	-	-	B	A	B	A	A	A	B	-	B	A	-	A	A	A	A	-	A	B	-	-	-	B
GBS15_1890157	A	A	-	-	B	-	A	B	-	-	B	-	B	A	A	-	-	-	A	-	A	-	B	-	B	-	A	B	A	B	A	A	A	B	-	B	A	-	A	A	A	A	-	A	B	-	-	-	B
GBS15_1892238	A	A	-	-	B	-	A	-	-	-	B	-	B	A	A	-	-	-	A	B	A	-	B	-	B	-	-	B	A	B	A	A	A	B	-	B	A	-	A	A	A	A	-	A	B	-	-	-	B
GBS15_1892249	A	A	-	-	B	-	A	-	-	-	B	-	B	A	A	-	-	-	A	B	A	-	B	-	B	-	-	B	A	B	A	A	A	B	A	B	A	-	A	A	A	A	-	A	B	-	-	-	B
GBS15_1949670	A	A	-	-	B	-	A	B	-	-	B	-	B	A	A	-	-	-	-	B	A	-	B	-	B	-	B	B	A	B	A	A	A	B	-	B	A	-	A	A	A	A	-	-	B	-	-	B	B
GBS15_1967875	A	-	-	-	B	-	A	B	-	A	B	-	B	A	-	-	-	-	A	-	A	-	B	-	B	-	-	B	A	B	A	A	A	B	A	B	A	-	A	A	A	A	-	-	B	-	-	-	B
GBS15_2000215	A	-	-	-	B	-	A	B	-	-	B	-	B	A	A	-	-	-	A	-	A	-	B	-	B	-	B	B	A	B	-	A	A	B	A	-	A	-	A	A	A	A	-	-	B	-	-	-	B
GBS15_2071203	A	-	-	-	B	-	A	B	-	B	B	-	B	A	A	-	-	-	A	B	A	-	B	-	B	-	-	B	A	B	A	A	A	B	-	B	A	-	A	A	A	A	-	-	B	-	-	-	B
GBS15_2513726	A	A	-	-	B	-	A	B	-	-	B	-	B	A	A	-	-	-	A	B	A	-	A	-	B	-	-	B	A	B	A	A	A	B	B	B	A	-	A	A	A	A	-	A	B	-	-	-	B
GBS15_2606582	A	-	-	-	B	-	A	B	-	-	B	-	B	A	A	-	-	-	A	B	-	-	A	-	B	-	-	B	A	B	-	A	A	B	B	B	A	-	A	A	A	A	-	A	B	-	-	-	B
GBS15_2659397	A	A	-	-	B	-	A	B	-	-	B	-	B	A	A	-	-	-	A	B	A	-	A	-	B	-	-	B	A	-	A	A	A	B	B	B	A	-	A	A	A	A	-	A	B	-	-	-	B
GBS15_2737468	A	-	-	-	B	-	A	B	-	-	B	-	B	A	A	-	-	-	A	B	A	-	A	-	B	-	-	B	A	B	A	-	A	B	B	B	A	-	A	A	A	A	-	A	B	-	-	B	B
GBS15_2772035	A	A	-	-	B	-	A	B	-	A	B	-	-	A	A	-	-	-	A	B	A	-	A	-	B	-	-	B	A	B	A	A	A	B	B	B	A	-	A	A	A	A	-	A	B	-	-	-	B
GBS15_2776883	A	-	-	-	B	-	-	B	-	A	B	-	B	A	A	-	-	-	A	B	A	-	A	-	-	-	-	B	-	B	A	A	A	B	B	B	A	-	A	A	A	A	-	-	B	-	-	-	B
GBS15_3114687	A	A	-	-	A	-	A	B	-	A	B	-	B	A	A	-	-	-	A	B	A	-	A	A	B	-	-	B	A	B	A	A	A	B	A	B	A	-	B	B	B	A	-	A	B	-	-	B	B
GBS15_3115087	A	-	-	-	-	-	A	B	-	A	B	-	B	A	A	-	-	-	A	B	A	-	A	A	B	-	-	B	A	B	A	A	A	B	A	B	A	-	B	B	B	A	-	A	B	-	-	B	B
GBS15_3115107	A	-	-	-	-	-	A	B	-	A	B	-	B	A	A	-	-	-	A	B	A	-	A	A	B	-	-	B	A	B	A	A	A	B	A	B	A	-	B	B	B	A	-	A	B	-	-	-	B
GBS15_3606728	A	-	-	-	A	-	A	A	-	B	B	-	B	A	A	-	-	-	A	B	A	-	A	A	A	-	-	B	A	B	-	A	A	A	A	A	A	-	B	B	B	A	-	A	B	-	-	B	B
GBS15_3657980	A	A	-	-	A	-	A	A	-	-	B	-	B	A	A	-	-	-	A	B	A	-	A	A	A	-	-	B	A	B	A	A	A	A	A	A	A	-	B	B	-	A	-	A	B	-	-	B	B
GBS15_3658223	A	A	-	-	A	-	A	A	-	B	B	-	B	A	A	-	-	-	A	B	A	-	A	A	A	-	-	B	A	B	A	A	A	A	A	A	A	-	B	B	B	A	-	A	B	-	-	B	B
GBS15_3658418	A	A	-	-	A	-	A	A	-	-	B	-	B	A	A	-	-	-	A	B	A	-	A	A	A	-	-	B	A	B	A	A	A	A	A	-	A	-	B	B	B	A	-	-	B	-	-	B	B
GBS15_3736202	A	A	-	-	A	-	A	A	-	-	B	-	B	A	A	-	-	-	A	-	A	-	A	A	A	-	-	B	A	B	-	A	A	A	A	A	A	-	B	B	B	A	-	A	B	-	-	B	B
GBS15_3886506	A	A	-	-	A	-	A	A	-	-	B	-	B	A	A	-	-	-	A	B	A	-	A	A	A	-	-	B	A	B	A	A	A	A	A	A	A	-	B	B	B	A	-	A	B	-	-	B	B
GBS15_3889235	A	-	-	-	A	-	A	A	-	-	B	-	B	A	A	-	-	-	A	B	A	-	A	A	A	-	-	B	A	B	A	A	A	A	A	A	A	-	B	B	B	A	-	A	B	-	-	B	B
GBS15_3919636	A	-	-	-	A	-	A	A	-	-	B	-	B	A	A	-	-	-	A	B	A	-	A	A	A	-	-	B	A	B	A	A	A	A	A	A	A	-	B	B	B	A	-	A	B	-	-	-	B
GBS15_3943287	A	A	-	-	A	-	A	A	-	-	B	-	B	A	-	-	-	-	A	B	A	-	A	A	A	-	-	B	A	B	-	A	A	A	A	-	A	-	B	B	B	A	-	A	B	-	-	B	B
GBS15_4029740	A	A	-	-	A	-	A	A	-	-	B	-	B	A	A	-	-	-	A	B	-	-	A	A	A	-	-	B	A	B	A	A	A	A	A	A	A	-	B	B	B	A	-	A	A	-	-	B	B
GBS15_4030717	A	A	-	-	A	-	A	A	-	-	B	-	B	A	-	-	-	-	A	B	A	-	A	A	A	-	-	B	A	B	A	A	A	A	A	A	A	-	B	B	B	A	-	A	A	-	-	B	B
GBS15_4056831	A	A	-	-	A	-	A	A	-	-	B	-	-	A	A	-	-	-	-	-	A	-	A	A	A	-	A	B	A	B	A	A	A	A	A	A	A	-	B	B	B	A	-	A	A	-	-	-	B
GBS15_4120851	A	A	-	-	A	-	A	A	-	-	B	-	B	A	A	-	-	-	A	B	A	-	A	A	A	-	-	B	A	B	A	A	A	A	A	A	A	-	B	B	B	A	-	-	A	-	-	B	B
GBS15_4125045	A	A	-	-	A	-	A	A	-	-	B	-	B	A	A	-	-	-	A	B	A	-	A	A	A	-	-	B	A	B	A	A	A	A	A	A	A	-	B	B	B	A	-	A	A	-	-	B	B
GBS15_4125279	A	A	-	-	A	-	A	A	-	-	B	-	B	A	A	-	-	-	A	B	A	-	A	A	A	-	-	B	A	B	-	A	A	A	A	A	A	-	B	B	B	A	-	A	A	-	-	B	B
GBS15_4125304	A	A	-	-	A	-	A	A	-	-	B	-	B	A	A	-	-	-	A	-	A	-	A	A	A	-	-	B	A	B	-	A	A	A	A	A	A	-	B	B	B	A	-	A	A	-	-	B	B
GBS15_4143366	A	A	-	-	A	-	A	A	-	-	B	-	B	A	-	-	-	-	A	B	A	-	A	A	A	-	-	B	A	B	A	A	A	A	A	A	A	-	B	B	B	A	-	A	A	-	-	B	B
GBS15_4145893	A	A	-	-	A	-	A	A	-	-	B	-	B	A	A	-	-	-	A	B	A	-	A	A	A	-	-	B	A	B	A	A	A	A	A	A	A	-	B	B	B	A	-	A	A	-	-	B	B
GBS15_4151097	A	-	-	-	A	-	A	A	-	B	B	-	-	-	A	-	-	-	A	-	A	-	A	A	-	-	B	B	A	B	A	A	A	A	A	A	A	-	B	B	B	A	-	-	A	-	-	B	B
GBS15_5657957	A	-	-	-	-	-	A	A	-	-	B	-	A	A	-	-	-	-	B	B	A	-	A	A	A	-	A	B	A	B	A	A	A	B	A	A	A	-	B	B	B	A	-	A	B	-	-	B	B
GBS15_5658652	A	A	-	-	-	-	A	A	-	-	B	-	A	A	A	-	-	-	B	B	-	-	A	A	A	-	-	B	A	B	A	A	A	B	A	A	A	-	B	B	B	A	-	-	B	-	-	B	B
GBS15_5864418	A	A	-	-	-	-	A	A	-	-	B	-	A	A	A	-	-	-	B	B	-	-	A	A	A	-	A	B	A	B	-	-	A	B	A	A	A	-	B	B	B	A	-	-	B	-	-	B	B
GBS15_5865620	a	a	-	-	A	-	a	a	-	A	B	-	a	a	a	-	-	-	B	B	a	-	a	a	a	-	a	B	a	B	A	B	a	B	a	a	a	-	B	B	B	a	-	a	B	-	-	B	B
GBS15_5897826	A	A	-	-	B	-	A	A	-	B	b	-	A	A	A	-	-	-	b	b	A	-	A	A	A	-	A	b	A	b	A	B	A	b	A	A	A	-	b	b	b	A	-	A	b	-	-	b	B
GBS15_5897866	A	A	-	-	-	-	A	A	-	-	B	-	A	A	A	-	-	-	B	B	A	-	A	A	A	-	A	B	A	B	A	-	A	B	A	A	A	-	B	B	B	-	-	A	B	-	-	B	B
GBS15_5925232	A	-	-	-	-	-	A	A	-	-	B	-	-	A	A	-	-	-	B	B	A	-	A	A	A	-	A	B	A	-	A	B	A	B	A	-	A	-	B	B	B	A	-	A	B	-	-	B	B
GBS15_5930469	A	A	-	-	-	-	A	A	-	-	B	-	A	A	-	-	-	-	B	-	-	-	A	A	A	-	A	B	A	-	A	-	A	B	A	-	A	-	B	B	B	A	-	A	B	-	-	-	-
GBS15_5982135	A	A	-	-	A	-	A	A	-	A	B	-	A	A	A	-	-	-	B	B	A	-	A	A	A	-	A	B	A	B	A	-	A	B	A	A	A	-	B	B	B	A	-	A	B	-	-	-	B
GBS15_6017030	A	-	-	-	-	-	A	A	-	B	B	-	A	A	-	-	-	-	B	B	A	-	A	A	A	-	A	B	A	B	A	B	A	B	A	-	A	-	B	B	B	A	-	-	B	-	-	B	-
GBS15_6031900	A	A	-	-	-	-	A	A	-	-	B	-	A	A	A	-	-	-	B	-	A	-	A	A	A	-	A	B	A	B	A	-	A	B	A	A	A	-	B	B	B	A	-	A	B	-	-	B	B
GBS15_6163510	A	-	-	-	-	-	A	A	-	B	B	-	A	A	-	-	-	-	B	B	A	-	A	A	A	-	A	B	A	B	A	-	A	B	A	-	-	-	B	B	B	A	-	A	B	-	-	B	B
GBS15_6166100	A	A	-	-	-	-	A	A	-	B	B	-	A	A	A	-	-	-	B	-	A	-	A	A	A	-	A	B	A	-	A	-	A	B	A	A	A	-	B	B	B	A	-	-	B	-	-	B	B
GBS15_6196620	A	A	-	-	-	-	A	A	-	B	B	-	A	A	A	-	-	-	B	B	A	-	A	A	A	-	A	B	A	B	A	-	A	B	A	A	A	-	B	B	B	A	-	-	B	-	-	B	B
GBS15_6198090	A	-	-	-	-	-	A	A	-	B	B	-	-	A	A	-	-	-	B	B	A	-	A	A	A	-	A	-	A	B	A	-	A	B	A	-	A	-	B	B	B	A	-	A	B	-	-	B	B
GBS15_6535455	A	A	-	-	-	-	A	A	-	B	B	-	A	A	A	-	-	-	B	B	A	-	A	A	A	-	A	B	A	B	-	B	A	B	A	A	A	-	B	B	B	A	-	A	B	-	-	B	B
GBS15_6653811	A	A	-	-	-	-	A	A	-	B	B	-	A	A	A	-	-	-	B	B	A	-	A	A	A	-	A	B	A	B	A	B	A	B	A	A	A	-	B	B	B	A	-	A	B	-	-	B	B
GBS15_6667228	A	A	-	-	-	-	A	A	-	B	B	-	A	A	A	-	-	-	B	B	A	-	A	A	A	-	A	B	A	B	A	B	A	B	A	A	A	-	B	B	B	A	-	A	B	-	-	B	B
GBS15_6734625	A	A	-	-	B	-	-	A	-	B	B	-	A	A	A	-	-	-	B	B	A	-	A	A	A	-	A	B	A	B	A	-	A	B	A	A	A	-	B	B	B	A	-	-	B	-	-	B	B
GBS15_6736656	A	-	-	-	-	-	A	A	-	B	B	-	A	A	A	-	-	-	B	B	A	-	A	A	A	-	A	B	A	B	A	B	A	B	A	A	A	-	B	B	B	A	-	A	B	-	-	-	B
GBS15_6829477	A	-	-	-	-	-	A	A	-	B	B	-	A	A	A	-	-	-	B	-	A	-	A	A	A	-	A	B	A	B	A	B	A	B	A	A	A	-	B	B	B	A	-	A	B	-	-	B	-
GBS15_6909737	A	A	-	-	-	-	A	A	-	B	B	-	A	A	A	-	-	-	B	B	A	-	A	A	A	-	A	B	A	B	A	-	A	B	A	A	A	-	B	B	B	A	-	A	B	-	-	B	B
GBS15_6913139	A	A	-	-	-	-	A	A	-	B	B	-	A	A	A	-	-	-	B	B	A	-	A	A	A	-	A	B	A	B	A	-	-	B	A	A	A	-	B	B	B	A	-	A	B	-	-	B	B
GBS15_7520204	A	-	-	-	-	-	A	A	-	B	B	-	A	A	A	-	-	-	B	B	A	-	A	A	A	-	A	A	A	B	A	B	A	B	A	A	A	-	B	B	B	A	-	A	B	-	-	A	B
GBS15_7661631	A	A	-	-	-	-	A	A	-	B	B	-	A	A	-	-	-	-	B	-	A	-	A	A	A	-	A	-	A	B	A	B	A	B	A	-	A	-	B	B	B	A	-	-	B	-	-	-	B
GBS15_7673500	A	A	-	-	A	-	A	A	-	B	B	-	-	A	A	-	-	-	B	-	A	-	A	A	A	-	A	-	A	B	A	B	A	B	A	A	A	-	B	B	B	A	-	-	B	-	-	-	B
GBS15_7736926	A	A	-	-	-	-	A	A	-	B	B	-	A	A	A	-	-	-	B	B	A	-	A	A	A	-	A	B	A	B	A	-	A	B	A	-	A	-	B	B	B	A	-	A	B	-	-	A	B
GBS15_7738546	A	-	-	-	-	-	A	A	-	B	B	-	A	-	A	-	-	-	B	-	-	-	A	A	A	-	A	-	A	B	A	-	A	B	A	A	A	-	B	B	B	A	-	-	B	-	-	A	B
GBS15_7738561	A	-	-	-	-	-	A	A	-	B	B	-	A	A	A	-	-	-	B	-	-	-	A	A	A	-	A	-	A	B	A	-	A	B	A	A	A	-	B	B	B	A	-	-	B	-	-	A	B
GBS15_7738630	A	-	-	-	-	-	A	A	-	B	B	-	A	A	A	-	-	-	B	-	-	-	A	A	A	-	-	-	A	B	A	-	A	B	A	A	A	-	B	B	B	A	-	-	B	-	-	A	B
GBS15_7802689	A	-	-	-	-	-	A	A	-	B	B	-	A	A	A	-	-	-	B	B	A	-	A	A	A	-	A	-	A	B	A	B	A	B	A	A	A	-	B	B	B	A	-	A	B	-	-	A	B
GBS15_7803277	-	-	-	-	-	-	A	A	-	B	B	-	A	A	A	-	-	-	B	B	A	-	A	A	A	-	A	-	A	B	A	-	A	B	A	A	A	-	B	B	B	A	-	A	B	-	-	A	B
GBS15_7804735	A	-	-	-	-	-	A	A	-	B	B	-	A	A	A	-	-	-	B	B	A	-	A	A	A	-	A	-	A	B	-	-	A	B	A	A	A	-	B	B	B	A	-	A	B	-	-	A	B
GBS15_7811484	A	-	-	-	A	-	A	A	-	B	B	-	A	A	A	-	-	-	B	B	A	-	A	A	A	-	A	-	A	B	A	-	A	B	A	A	A	-	B	B	B	A	-	A	B	-	-	-	-
GBS15_7957658	A	A	-	-	-	-	A	A	-	B	B	-	A	A	A	-	-	-	B	B	A	-	A	A	A	-	A	-	A	B	A	-	A	B	A	A	A	-	B	B	B	A	-	B	B	-	-	A	B
GBS15_7971885	A	A	-	-	-	-	A	A	-	B	B	-	A	A	A	-	-	-	B	-	A	-	A	A	A	-	A	-	A	B	A	B	A	B	A	A	A	-	B	B	B	A	-	-	B	-	-	A	B
GBS15_7983231	A	A	-	-	-	-	A	A	-	B	B	-	A	A	A	-	-	-	B	B	A	-	A	A	A	-	A	-	A	B	-	-	A	B	A	A	A	-	B	B	B	A	-	B	B	-	-	A	-
GBS15_7989326	A	A	-	-	-	-	A	A	-	B	B	-	A	A	A	-	-	-	B	B	A	-	A	A	A	-	A	-	A	B	A	-	A	B	A	-	A	-	B	B	B	A	-	B	B	-	-	A	B
GBS15_7989359	A	-	-	-	-	-	A	A	-	B	B	-	A	A	-	-	-	-	B	B	A	-	A	A	A	-	A	-	A	B	A	-	A	B	A	-	A	-	B	B	B	A	-	B	B	-	-	A	B
GBS15_8153904	A	-	-	-	-	-	A	A	-	B	B	-	A	A	A	-	-	-	B	B	A	-	A	A	A	-	A	-	A	B	-	-	A	B	A	A	A	-	B	B	B	A	-	B	B	-	-	A	B
GBS15_8180099	A	-	-	-	-	-	A	A	-	B	B	-	-	A	A	-	-	-	B	B	A	-	A	A	A	-	A	-	A	B	A	B	A	B	A	A	A	-	B	B	B	A	-	B	B	-	-	A	B
GBS15_8425520	A	A	-	-	A	-	A	A	-	B	B	-	A	-	A	-	-	-	-	-	A	-	A	A	A	-	A	B	A	B	A	-	A	B	A	-	A	-	B	B	B	A	-	-	B	-	-	A	B
GBS15_8425588	A	A	-	-	A	-	A	A	-	B	B	-	A	-	A	-	-	-	-	B	A	-	A	A	A	-	A	B	A	B	A	-	A	B	A	-	A	-	B	B	B	A	-	-	B	-	-	A	B
GBS15_8473851	A	-	-	-	-	-	A	A	-	B	B	-	A	A	A	-	-	-	B	B	A	-	A	A	A	-	A	B	A	B	A	B	A	B	A	A	A	-	B	B	B	A	-	B	B	-	-	A	B
GBS15_8485402	A	A	-	-	-	-	A	A	-	B	B	-	A	A	A	-	-	-	B	B	A	-	A	A	A	-	A	B	A	-	A	B	A	B	A	A	A	-	B	B	B	A	-	B	-	-	-	A	B
GBS15_8519395	-	A	-	-	-	-	A	A	-	B	B	-	A	A	A	-	-	-	B	-	A	-	A	-	-	-	A	-	A	B	A	B	A	B	A	A	-	-	B	B	B	A	-	B	B	-	-	A	B
GBS15_8688965	A	-	-	-	-	-	A	A	-	B	B	-	A	A	A	-	-	-	B	B	A	-	A	A	A	-	A	B	A	B	A	-	A	B	A	A	A	-	B	B	B	A	-	B	B	-	-	A	B
GBS15_8715681	A	-	-	-	-	-	A	A	-	B	B	-	A	A	A	-	-	-	B	B	A	-	A	A	A	-	A	B	A	B	A	B	A	B	A	A	A	-	B	B	B	A	-	B	B	-	-	A	B
GBS15_8725270	A	-	-	-	-	-	A	A	-	B	-	-	A	A	-	-	-	-	B	-	-	-	A	A	-	-	A	-	A	-	A	B	A	B	A	A	A	-	B	B	B	A	-	-	B	-	-	-	B
GBS15_8751883	A	A	-	-	-	-	-	A	-	B	-	-	A	A	A	-	-	-	B	-	-	-	A	A	A	-	-	B	A	-	A	-	A	B	A	A	A	-	B	B	B	A	-	-	B	-	-	A	B
GBS15_8752679	A	-	-	-	-	-	A	A	-	B	B	-	A	A	A	-	-	-	B	B	A	-	A	A	A	-	A	B	A	B	A	-	A	B	A	A	A	-	B	B	B	-	-	B	B	-	-	-	B
GBS15_8767619	A	A	-	-	-	-	A	A	-	B	B	-	A	A	A	-	-	-	B	B	A	-	A	A	A	-	A	B	A	B	A	-	A	B	A	-	A	-	B	B	B	A	-	B	B	-	-	A	B
GBS15_8796872	A	-	-	-	-	-	A	A	-	B	B	-	A	A	A	-	-	-	B	-	A	-	A	A	A	-	A	B	A	-	A	-	A	B	A	-	A	-	B	B	B	-	-	B	B	-	-	-	B
GBS15_8796990	A	-	-	-	-	-	A	A	-	B	B	-	A	A	A	-	-	-	B	-	A	-	A	A	A	-	A	B	A	-	A	-	A	B	A	-	A	-	B	B	B	-	-	B	B	-	-	-	B
GBS15_8831749	A	-	-	-	-	-	A	A	-	B	B	-	A	A	A	-	-	-	B	B	A	-	A	A	A	-	A	-	A	B	A	B	A	B	A	A	A	-	B	B	B	A	-	B	B	-	-	-	-
GBS15_8928508	A	-	-	-	-	-	A	A	-	B	B	-	A	A	A	-	-	-	B	B	A	-	A	A	A	-	A	B	A	B	A	B	A	B	A	A	A	-	B	B	B	A	-	B	B	-	-	A	B
GBS15_8948724	A	A	-	-	-	-	A	A	-	B	B	-	A	A	A	-	-	-	B	B	A	-	A	A	A	-	A	B	A	B	A	-	A	B	A	-	A	-	B	B	B	A	-	B	B	-	-	A	B
GBS15_8987938	A	-	-	-	-	-	A	A	-	B	B	-	A	A	A	-	-	-	B	B	A	-	A	A	A	-	A	B	A	B	A	-	A	B	A	A	A	-	B	B	B	A	-	B	B	-	-	A	B
GBS15_9014349	A	-	-	-	-	-	A	A	-	B	B	-	A	A	-	-	-	-	B	-	A	-	A	A	A	-	A	B	A	-	A	B	A	B	A	A	A	-	B	B	B	A	-	B	B	-	-	A	B
GBS15_9082452	A	A	-	-	-	-	A	A	-	B	B	-	A	A	A	-	-	-	B	B	A	-	A	A	A	-	A	B	A	B	A	-	A	B	A	A	A	-	B	B	-	A	-	B	B	-	-	A	B
GBS15_9128671	A	A	-	-	B	-	A	A	-	B	B	-	-	A	A	-	-	-	B	B	A	-	A	A	A	-	A	B	A	B	A	-	A	B	A	A	A	-	B	B	B	A	-	B	B	-	-	-	B
GBS15_9152359	A	-	-	-	-	-	A	A	-	B	B	-	A	A	A	-	-	-	B	B	A	-	A	A	-	-	A	B	A	B	-	-	A	B	A	A	A	-	B	B	B	A	-	B	B	-	-	A	B
GBS15_9181554	A	A	-	-	B	-	A	A	-	B	B	-	A	-	A	-	-	-	B	B	A	-	A	A	A	-	A	B	-	B	A	B	B	B	A	-	A	-	B	B	B	A	-	B	B	-	-	A	B
GBS15_9187067	A	A	-	-	B	-	A	A	-	B	B	-	A	A	A	-	-	-	B	B	A	-	A	A	A	-	A	B	A	-	A	B	A	B	A	A	A	-	B	B	B	A	-	B	B	-	-	-	B
GBS15_9215340	A	-	-	-	-	-	A	A	-	B	B	-	A	A	A	-	-	-	B	B	-	-	A	A	A	-	A	B	A	B	A	-	A	B	A	-	A	-	B	B	B	A	-	B	B	-	-	A	B
GBS15_9240632	A	A	-	-	-	-	A	A	-	B	B	-	A	A	A	-	-	-	B	-	A	-	A	A	-	-	A	B	A	B	A	B	A	B	A	A	A	-	B	B	B	A	-	B	B	-	-	-	B
GBS15_9384747	A	-	-	-	-	-	A	A	-	B	B	-	A	A	A	-	-	-	B	B	-	-	A	A	A	-	A	B	A	-	A	-	A	B	A	A	A	-	B	B	B	A	-	B	B	-	-	A	B
GBS15_9384814	A	-	-	-	-	-	A	A	-	B	-	-	A	A	A	-	-	-	B	B	-	-	A	A	A	-	A	B	A	-	A	-	A	B	A	A	A	-	B	B	B	A	-	B	B	-	-	A	B
GBS15_9423915	A	-	-	-	b	-	A	A	-	b	b	-	A	A	A	-	-	-	b	b	A	-	A	A	A	-	A	b	A	b	A	b	A	b	A	A	A	-	b	b	b	A	-	b	b	-	-	-	b
GBS15_9423953	A	-	-	-	B	-	A	A	-	B	B	-	A	A	A	-	-	-	B	B	A	-	A	A	A	-	A	B	A	-	A	B	A	B	A	A	A	-	B	B	B	A	-	B	B	-	-	-	B
GBS15_9456355	A	A	-	-	-	-	A	A	-	B	B	-	A	A	A	-	-	-	B	B	A	-	A	A	A	-	A	B	A	B	A	-	A	B	A	A	A	-	B	B	B	A	-	B	B	-	-	A	B
GBS15_9456419	A	A	-	-	-	-	A	A	-	B	B	-	A	A	A	-	-	-	B	B	A	-	A	A	A	-	A	B	A	B	A	-	A	B	A	A	A	-	B	B	B	A	-	B	B	-	-	A	B
GBS15_9456580	A	-	-	-	-	-	A	A	-	-	B	-	A	-	A	-	-	-	B	B	A	-	A	A	A	-	A	B	A	B	A	B	A	B	A	A	A	-	B	B	B	A	-	-	B	-	-	A	B
GBS15_9481384	A	A	-	-	-	-	A	A	-	B	B	-	A	A	A	-	-	-	B	B	A	-	A	A	A	-	A	B	A	B	A	-	A	B	A	A	A	-	B	B	B	A	-	B	B	-	-	A	B
GBS15_9501635	A	A	-	-	A	-	A	A	-	B	B	-	A	A	A	-	-	-	B	B	A	-	A	A	A	-	A	B	A	B	A	-	A	B	A	A	A	-	B	B	B	A	-	B	B	-	-	A	B
GBS15_9533558	A	A	-	-	A	-	A	A	-	b	b	-	B	A	A	-	-	-	b	-	A	-	A	A	B	-	A	B	A	b	A	B	A	b	A	-	A	-	b	B	b	A	-	b	b	-	-	A	b
GBS15_9814395	A	-	-	-	-	-	A	A	-	B	B	-	A	A	A	-	-	-	-	B	B	-	A	A	A	-	A	B	A	B	A	B	A	-	A	A	A	-	B	B	B	A	-	B	B	-	-	A	B
GBS15_9938077	A	-	-	-	B	-	A	A	-	b	b	-	A	A	A	-	-	-	b	b	b	-	A	A	A	-	A	b	A	b	A	b	A	b	A	A	A	-	b	b	b	A	-	b	b	-	-	A	b
GBS15_9938169	A	-	-	-	-	-	A	A	-	B	B	-	A	A	A	-	-	-	B	B	B	-	A	A	A	-	A	B	A	B	A	B	A	B	A	A	A	-	B	B	B	A	-	B	B	-	-	A	B
GBS15_9964850	A	-	-	-	-	-	A	A	-	B	B	-	-	A	A	-	-	-	B	B	B	-	A	A	A	-	A	B	A	B	-	-	A	B	A	A	A	-	B	B	B	A	-	B	B	-	-	A	B
GBS15_10006471	A	-	-	-	-	-	A	A	-	B	B	-	A	A	A	-	-	-	B	B	B	-	A	A	A	-	A	B	A	B	A	-	A	B	A	A	A	-	B	B	B	A	-	B	B	-	-	A	B
GBS15_10051203	A	-	-	-	-	-	A	A	-	B	B	-	A	A	A	-	-	-	B	-	B	-	A	A	A	-	A	B	A	B	A	-	A	B	A	A	A	-	B	B	B	A	-	B	B	-	-	A	B
GBS15_10052691	A	A	-	-	A	-	A	A	-	B	B	-	A	A	A	-	-	-	B	-	B	-	A	A	A	-	A	B	A	B	A	-	A	B	A	A	A	-	B	B	B	A	-	-	B	-	-	A	B
GBS15_10052718	A	A	-	-	-	-	A	A	-	B	B	-	A	A	A	-	-	-	B	-	B	-	A	A	A	-	A	B	A	B	A	-	A	B	A	A	A	-	B	B	B	A	-	B	B	-	-	A	B
GBS15_10053006	A	A	-	-	-	-	A	A	-	B	B	-	A	A	A	-	-	-	B	B	B	-	A	A	A	-	A	B	A	B	A	-	A	B	A	A	A	-	B	B	B	A	-	B	B	-	-	A	B
GBS15_10107334	A	A	-	-	-	-	A	A	-	B	B	-	A	A	A	-	-	-	B	B	B	-	A	A	A	-	A	B	A	B	A	B	A	B	A	A	A	-	B	B	B	A	-	B	B	-	-	A	B
GBS15_10113841	A	A	-	-	-	-	A	A	-	B	B	-	A	A	A	-	-	-	B	B	-	-	A	A	A	-	A	B	A	B	A	B	A	B	A	A	A	-	B	B	B	A	-	B	B	-	-	A	B
GBS15_10136256	A	-	-	-	-	-	A	A	-	B	B	-	A	A	A	-	-	-	B	B	B	-	A	A	A	-	A	B	A	B	-	-	A	B	A	A	A	-	B	B	B	A	-	B	B	-	-	A	B
GBS15_10348766	A	-	-	-	-	-	A	A	-	B	B	-	A	A	A	-	-	-	B	-	B	-	A	A	A	-	A	B	A	-	A	-	B	B	A	A	A	-	B	B	A	A	-	B	B	-	-	-	B
GBS15_10468929	A	A	-	-	-	-	A	A	-	B	A	-	A	A	A	-	-	-	B	-	-	-	A	A	A	-	A	B	A	B	-	B	B	B	A	-	A	-	B	B	A	A	-	B	B	-	-	-	A
GBS15_10481061	A	A	-	-	-	-	A	A	-	B	A	-	-	A	A	-	-	-	-	B	-	-	A	A	A	-	A	B	A	-	A	-	B	B	A	-	A	-	B	B	A	A	-	-	B	-	-	-	A
GBS15_10504786	-	A	-	-	-	-	A	A	-	B	A	-	A	A	A	-	-	-	B	B	B	-	A	A	A	-	A	B	A	B	A	-	B	B	A	A	A	-	B	B	A	A	-	B	B	-	-	A	A
GBS15_10604797	A	A	-	-	-	-	A	A	-	B	A	-	A	A	A	-	-	-	B	B	B	-	A	A	A	-	A	A	A	B	A	B	B	B	A	A	A	-	B	B	A	A	-	B	B	-	-	A	A
GBS15_10639476	A	-	-	-	-	-	A	A	-	B	A	-	A	A	A	-	-	-	B	B	B	-	A	A	A	-	A	A	A	B	A	B	B	B	A	A	A	-	B	B	A	A	-	B	B	-	-	A	A
GBS15_10676758	A	-	-	-	-	-	A	A	-	B	A	-	A	A	A	-	-	-	B	B	B	-	A	A	A	-	A	A	A	B	A	B	B	B	A	A	-	-	B	B	A	A	-	B	B	-	-	-	A
GBS15_10676767	A	-	-	-	-	-	A	A	-	B	A	-	A	A	A	-	-	-	B	B	B	-	A	A	A	-	A	A	A	B	A	B	B	B	A	A	A	-	B	B	A	A	-	B	B	-	-	-	A
GBS15_10709439	A	A	-	-	A	-	A	A	-	B	A	-	A	A	A	-	-	-	B	-	B	-	A	A	A	-	A	-	A	-	A	B	B	B	A	A	A	-	B	B	A	A	-	B	B	-	-	-	A
GBS15_10793368	A	-	-	-	-	-	A	A	-	B	-	-	A	A	A	-	-	-	B	B	B	-	A	A	A	-	A	A	A	B	A	-	B	B	A	A	A	-	B	B	A	A	-	B	B	-	-	A	A
GBS15_10793373	A	-	-	-	-	-	A	A	-	B	A	-	A	A	A	-	-	-	B	B	B	-	A	A	A	-	A	A	A	B	A	-	B	B	A	A	A	-	B	B	A	A	-	B	B	-	-	A	A
GBS15_10815110	A	-	-	-	-	-	A	A	-	B	A	-	A	A	A	-	-	-	B	-	B	-	A	A	A	-	A	A	A	B	A	-	B	B	A	-	A	-	B	B	A	A	-	B	B	-	-	A	A
GBS15_10858060	B	-	-	-	-	-	A	A	-	B	A	-	A	A	A	-	-	-	B	B	B	-	A	A	A	-	A	A	A	B	A	-	-	-	A	A	A	-	B	B	A	A	-	B	B	-	-	A	A
GBS15_10933695	B	A	-	-	-	-	A	A	-	B	A	-	A	A	A	-	-	-	B	-	B	-	A	A	A	-	A	A	A	B	A	-	-	B	A	A	A	-	B	B	A	A	-	B	B	-	-	A	A
GBS15_10934104	B	-	-	-	-	-	A	A	-	-	A	-	A	A	A	-	-	-	B	-	-	-	A	A	A	-	A	A	A	-	A	B	B	B	A	A	A	-	B	-	A	A	-	B	B	-	-	A	A
GBS15_10951092	B	-	-	-	A	-	A	A	-	B	A	-	A	A	A	-	-	-	B	B	B	-	A	A	A	-	A	A	A	B	A	-	B	B	A	A	A	-	B	B	A	A	-	B	B	-	-	A	A
GBS15_11045584	B	-	-	-	-	-	A	A	-	B	A	-	A	A	A	-	-	-	B	B	B	-	A	A	-	-	A	A	A	B	A	B	B	B	A	A	A	-	B	B	A	A	-	B	B	-	-	A	A
GBS15_11046367	b	-	-	-	B	-	A	A	-	b	A	-	A	A	A	-	-	-	b	-	-	-	A	A	A	-	A	A	-	b	B	B	b	b	A	A	A	-	b	b	A	A	-	b	b	-	-	A	A
GBS15_11046377	b	-	-	-	B	-	A	A	-	b	A	-	A	A	A	-	-	-	b	-	-	-	A	A	A	-	A	A	-	b	A	B	b	b	A	A	A	-	b	B	A	A	-	b	b	-	-	A	A
GBS15_11276847	B	A	-	-	-	-	A	A	-	B	A	-	A	A	A	-	-	-	B	B	A	-	A	A	A	-	A	A	A	B	A	B	B	B	A	A	A	-	B	A	A	A	-	B	B	-	-	A	A
GBS15_11276901	B	A	-	-	-	-	A	A	-	B	A	-	A	A	A	-	-	-	B	B	A	-	A	A	A	-	A	A	A	B	A	B	B	B	A	A	A	-	B	A	A	A	-	B	B	-	-	A	A
GBS15_11276992	B	-	-	-	-	-	A	A	-	B	A	-	-	A	A	-	-	-	B	B	A	-	A	A	-	-	A	A	-	B	A	B	B	B	A	A	A	-	B	A	A	A	-	-	B	-	-	-	A
GBS15_11277167	B	-	-	-	-	-	A	A	-	B	A	-	A	A	A	-	-	-	B	B	A	-	A	A	A	-	A	A	A	B	A	B	B	B	A	A	A	-	B	A	A	A	-	B	B	-	-	A	A
GBS15_11277367	B	-	-	-	-	-	A	A	-	B	A	-	A	A	A	-	-	-	B	B	A	-	A	A	A	-	A	A	A	B	A	-	B	B	A	A	A	-	B	A	A	A	-	B	B	-	-	A	A
GBS15_11277376	B	-	-	-	-	-	A	A	-	B	A	-	A	A	A	-	-	-	B	B	A	-	A	A	A	-	A	A	A	B	A	-	B	B	A	A	A	-	B	A	A	A	-	B	B	-	-	A	A
GBS15_11277407	B	-	-	-	-	-	A	A	-	B	A	-	A	A	A	-	-	-	B	B	A	-	A	A	A	-	A	A	A	-	A	-	B	B	A	A	A	-	B	A	A	A	-	B	B	-	-	A	A
GBS15_11398933	B	A	-	-	B	-	A	A	-	B	A	-	A	A	A	-	-	-	B	B	A	-	A	A	A	-	A	A	A	B	-	B	B	B	A	A	A	-	B	A	A	A	-	B	B	-	-	A	A
GBS15_11433770	B	A	-	-	-	-	A	A	-	B	A	-	-	A	A	-	-	-	B	B	A	-	A	A	A	-	A	A	A	B	-	-	B	B	A	A	A	-	B	A	A	A	-	B	B	-	-	A	A
GBS15_12574880	B	-	-	-	b	-	A	A	-	b	A	-	A	A	b	-	-	-	b	A	B	-	A	A	A	-	A	A	b	b	b	b	b	B	B	b	A	-	b	A	A	A	-	b	b	-	-	A	A
GBS15_12843790	B	A	-	-	B	-	A	A	-	B	A	-	A	A	B	-	-	-	B	A	-	-	A	A	A	-	A	A	B	B	B	B	B	B	B	B	A	-	B	A	A	A	-	B	B	-	-	A	A
GBS15_12860971	B	A	-	-	B	-	A	A	-	B	A	-	A	A	-	-	-	-	B	A	-	-	A	A	A	-	A	A	B	B	B	B	B	B	B	B	A	-	B	A	A	A	-	B	B	-	-	A	A
GBS15_12861019	B	A	-	-	B	-	A	A	-	-	A	-	A	A	-	-	-	-	-	-	-	-	A	A	A	-	A	A	B	B	B	B	B	B	B	B	A	-	B	A	A	A	-	B	B	-	-	A	A
GBS15_12918151	B	-	-	-	B	-	A	A	-	B	A	-	A	A	-	-	-	-	B	A	-	-	A	A	A	-	A	A	B	B	B	B	B	B	B	B	A	-	B	A	A	A	-	B	B	-	-	A	A
GBS15_12967624	B	A	-	-	B	-	A	A	-	B	A	-	A	A	B	-	-	-	B	A	A	-	A	A	A	-	A	A	B	B	B	B	B	B	B	B	A	-	B	A	A	A	-	B	B	-	-	A	A
GBS15_12967897	B	A	-	-	B	-	A	A	-	B	A	-	A	A	B	-	-	-	B	A	A	-	A	A	A	-	A	A	B	B	B	B	B	B	B	B	A	-	B	A	A	A	-	B	B	-	-	A	A
GBS15_13041977	B	-	-	-	-	-	A	A	-	B	A	-	A	A	B	-	-	-	B	A	-	-	A	A	-	-	A	A	B	B	B	B	B	B	B	B	A	-	B	A	A	A	-	B	B	-	-	A	A
GBS15_13218629	B	-	-	-	-	-	A	A	-	B	A	-	-	A	B	-	-	-	B	-	-	-	A	A	A	-	A	B	B	B	B	B	B	B	B	B	A	-	B	A	A	A	-	-	B	-	-	A	A
GBS15_13263442	B	-	-	-	B	-	A	A	-	-	A	-	-	A	B	-	-	-	B	-	A	-	A	A	A	-	A	B	B	B	B	B	B	B	B	B	A	-	B	A	A	A	-	A	B	-	-	A	A
GBS15_13334552	B	A	-	-	B	-	A	A	-	B	A	-	A	A	B	-	-	-	B	-	A	-	A	A	A	-	A	B	B	B	B	B	B	B	B	-	A	-	B	A	A	A	-	A	B	-	-	A	A
GBS15_13373423	B	A	-	-	B	-	A	A	-	B	A	-	a	a	B	-	-	-	B	a	A	-	a	a	a	-	a	B	B	B	B	A	B	B	B	B	a	-	A	A	a	A	-	a	B	-	-	a	a
GBS15_13373447	B	-	-	-	B	-	A	A	-	B	A	-	A	A	B	-	-	-	B	A	A	-	A	A	A	-	A	B	B	B	B	B	B	B	B	B	A	-	B	A	A	A	-	A	B	-	-	A	A
GBS15_13378549	B	-	-	-	B	-	A	A	-	B	A	-	A	A	B	-	-	-	B	A	-	-	A	A	A	-	A	B	B	B	B	B	B	B	B	B	A	-	B	A	A	A	-	A	B	-	-	A	A
GBS15_13538749	b	b	-	-	b	-	A	A	-	b	A	-	A	A	b	-	-	-	b	A	-	-	A	A	A	-	A	b	b	-	b	b	b	b	B	b	A	-	b	A	A	A	-	-	b	-	-	A	A
GBS15_13600285	B	-	-	-	B	-	A	A	-	B	A	-	-	A	B	-	-	-	B	-	-	-	A	A	A	-	A	-	B	B	B	B	B	B	B	-	A	-	B	A	A	A	-	A	B	-	-	A	A
GBS15_13660406	b	-	-	-	b	-	A	A	-	b	A	-	A	A	b	-	-	-	b	A	-	-	A	A	A	-	A	b	b	b	b	b	b	b	b	b	A	-	b	A	A	A	-	A	b	-	-	A	A
GBS15_13660513	B	-	-	-	B	-	A	A	-	B	A	-	A	A	B	-	-	-	B	A	-	-	A	A	A	-	A	B	B	B	B	B	B	B	B	B	A	-	B	A	A	A	-	A	B	-	-	A	A
GBS15_13660539	B	-	-	-	B	-	A	A	-	B	A	-	A	A	B	-	-	-	B	A	-	-	A	A	A	-	A	B	B	B	B	B	B	B	B	B	A	-	B	A	A	A	-	A	B	-	-	A	A
GBS15_13679303	B	-	-	-	B	-	A	A	-	B	A	-	A	A	B	-	-	-	B	-	-	-	A	A	A	-	A	B	B	B	B	B	B	B	B	B	A	-	B	A	A	A	-	A	B	-	-	-	A
GBS15_13684711	B	-	-	-	B	-	A	A	-	B	A	-	A	-	B	-	-	-	-	A	A	-	A	A	A	-	A	B	B	B	B	B	B	B	B	B	A	-	B	A	A	A	-	-	B	-	-	A	A
GBS15_13685555	B	-	-	-	B	-	A	A	-	B	A	-	A	A	B	-	-	-	B	A	A	-	A	A	A	-	A	B	B	B	B	B	B	-	B	-	A	-	B	A	A	A	-	A	B	-	-	A	A
GBS15_13723033	B	-	-	-	B	-	-	A	-	B	A	-	A	A	-	-	-	-	B	-	-	-	A	A	A	-	-	-	B	B	B	B	B	B	B	B	A	-	B	A	A	A	-	-	B	-	-	-	A
GBS15_13731040	B	-	-	-	B	-	A	A	-	B	A	-	-	A	B	-	-	-	B	-	-	-	A	A	A	-	A	-	B	B	B	B	-	B	B	B	A	-	B	A	A	A	-	A	B	-	-	A	A
GBS15_13731083	B	-	-	-	B	-	A	A	-	B	A	-	-	A	B	-	-	-	B	-	-	-	A	A	A	-	A	B	B	B	B	B	B	B	B	B	A	-	B	A	A	A	-	A	B	-	-	A	A
GBS15_13731151	B	-	-	-	B	-	A	A	-	B	A	-	-	A	B	-	-	-	B	-	-	-	A	A	A	-	A	-	B	B	B	B	-	B	B	B	A	-	B	A	A	A	-	A	B	-	-	A	A
GBS15_13921526	B	-	-	-	B	-	A	A	-	B	A	-	A	A	B	-	-	-	B	A	-	-	A	A	A	-	A	B	B	-	B	-	B	B	B	B	A	-	B	A	A	A	-	A	B	-	-	-	A
GBS15_13921562	B	-	-	-	B	-	A	A	-	B	A	-	A	A	B	-	-	-	B	A	-	-	A	A	A	-	A	B	B	B	B	-	B	B	B	B	A	-	B	A	A	A	-	A	B	-	-	-	A
GBS15_13921576	B	-	-	-	B	-	A	A	-	B	A	-	A	A	B	-	-	-	B	A	A	-	A	A	A	-	A	B	B	B	B	-	B	B	B	B	A	-	B	A	A	A	-	A	B	-	-	A	A
GBS15_13921633	B	-	-	-	B	-	A	A	-	B	A	-	A	A	B	-	-	-	B	A	-	-	A	A	A	-	A	B	B	B	B	-	B	B	B	B	A	-	B	A	A	A	-	A	B	-	-	A	A
GBS15_13922465	B	A	-	-	B	-	A	A	-	B	A	-	-	A	B	-	-	-	B	A	-	-	A	A	A	-	A	B	B	B	B	B	B	B	B	B	A	-	B	A	A	A	-	A	B	-	-	A	A
GBS15_13939907	B	-	-	-	B	-	A	A	-	B	A	-	A	A	B	-	-	-	-	A	-	-	A	A	A	-	A	-	B	B	B	B	B	B	B	B	A	-	B	A	A	A	-	-	B	-	-	A	A
GBS15_13946612	B	-	-	-	B	-	A	A	-	B	A	-	A	A	-	-	-	-	-	A	A	-	A	A	-	-	A	B	B	B	B	B	B	-	B	B	A	-	B	A	A	A	-	-	B	-	-	-	A
GBS15_14005900	B	-	-	-	B	-	A	A	-	B	A	-	A	A	B	-	-	-	B	A	-	-	A	A	A	-	A	-	B	-	B	B	B	B	B	-	A	-	B	-	A	A	-	-	B	-	-	A	A
GBS15_14033422	B	-	-	-	B	-	A	A	-	B	A	-	A	A	B	-	-	-	B	A	A	-	A	A	-	-	A	B	B	B	-	B	-	B	B	B	A	-	-	A	A	A	-	A	B	-	-	A	A
GBS15_14052305	B	A	-	-	B	-	A	A	-	B	A	-	A	A	B	-	-	-	B	A	-	-	A	A	A	-	A	B	B	B	B	B	B	B	B	B	A	-	B	A	A	A	-	A	B	-	-	A	A
GBS15_14055798	B	-	-	-	B	-	A	A	-	B	A	-	A	A	B	-	-	-	B	A	-	-	A	A	A	-	A	B	B	-	B	B	B	B	B	B	A	-	B	A	A	A	-	A	B	-	-	A	A
GBS15_14079413	B	-	-	-	B	-	A	A	-	B	A	-	A	A	B	-	-	-	B	A	-	-	A	A	A	-	A	B	B	B	B	B	B	B	B	B	A	-	B	A	A	A	-	-	B	-	-	A	A
GBS15_14095262	B	A	-	-	B	-	A	A	-	B	A	-	A	A	B	-	-	-	B	-	-	-	A	A	A	-	A	B	B	B	B	B	B	B	B	B	-	-	B	A	A	A	-	-	B	-	-	A	A
GBS15_14095272	B	A	-	-	B	-	A	A	-	B	A	-	A	A	B	-	-	-	B	-	-	-	-	A	A	-	A	B	B	-	B	B	B	B	B	B	A	-	B	A	A	A	-	-	B	-	-	A	A
GBS15_14100020	B	A	-	-	B	-	-	A	-	B	A	-	A	A	B	-	-	-	B	-	A	-	A	A	-	-	A	B	B	B	B	B	B	B	B	B	A	-	B	A	A	A	-	A	B	-	-	A	-
GBS15_14101621	B	-	-	-	B	-	A	A	-	B	A	-	A	A	B	-	-	-	B	A	-	-	A	A	A	-	A	B	B	B	B	B	B	B	B	B	A	-	B	A	A	A	-	A	B	-	-	A	A
GBS15_14101660	B	-	-	-	B	-	A	A	-	B	A	-	A	A	B	-	-	-	B	A	-	-	A	A	A	-	A	B	B	B	B	B	B	B	B	B	A	-	B	A	A	A	-	A	B	-	-	A	A
GBS15_14138333	B	-	-	-	B	-	A	A	-	B	A	-	A	A	B	-	-	-	B	A	-	-	A	A	A	-	A	B	B	B	B	B	B	B	B	B	A	-	B	A	A	A	-	A	B	-	-	A	A
GBS15_14143370	B	-	-	-	B	-	A	A	-	B	A	-	A	A	B	-	-	-	B	A	-	-	A	A	A	-	A	B	B	B	B	B	B	B	B	B	A	-	B	A	A	A	-	A	B	-	-	A	A
GBS15_14143397	B	-	-	-	B	-	A	A	-	B	A	-	A	A	B	-	-	-	B	A	-	-	A	A	A	-	A	B	B	B	B	B	B	B	B	B	A	-	B	A	A	A	-	A	B	-	-	A	A
GBS15_14143599	B	-	-	-	B	-	A	A	-	B	-	-	A	A	B	-	-	-	B	A	-	-	A	A	A	-	A	B	B	B	B	B	B	B	B	B	-	-	B	A	A	A	-	A	B	-	-	A	A
GBS15_14161166	B	-	-	-	B	-	A	A	-	B	A	-	A	A	B	-	-	-	B	-	-	-	A	A	A	-	A	B	B	B	B	B	B	B	B	B	A	-	B	A	A	A	-	-	B	-	-	A	A
GBS15_14255667	B	-	-	-	B	-	A	A	-	B	A	-	A	A	B	-	-	-	B	A	A	-	A	A	A	-	A	B	B	B	B	B	B	B	B	B	A	-	-	A	A	A	-	A	B	-	-	A	A
GBS15_14255693	B	-	-	-	B	-	A	A	-	B	A	-	A	A	B	-	-	-	B	A	A	-	A	A	A	-	A	B	B	B	B	B	B	B	B	B	A	-	-	A	A	A	-	A	B	-	-	A	A
GBS15_14277799	B	-	-	-	B	-	A	A	-	B	A	-	A	A	B	-	-	-	B	A	-	-	A	A	A	-	A	B	B	B	-	B	B	B	B	B	A	-	B	A	A	A	-	A	B	-	-	-	A
GBS15_14277830	B	-	-	-	B	-	A	A	-	B	A	-	A	A	B	-	-	-	B	A	-	-	A	A	A	-	A	B	B	B	-	B	B	B	B	B	A	-	B	A	A	A	-	A	B	-	-	-	A
GBS15_14290496	B	A	-	-	B	-	A	A	-	B	A	-	A	A	-	-	-	-	-	-	A	-	A	A	A	-	A	B	B	B	B	B	B	B	B	B	A	-	B	A	A	A	-	A	B	-	-	-	A
GBS15_14306898	B	-	-	-	B	-	A	A	-	B	A	-	A	A	B	-	-	-	B	A	A	-	A	A	A	-	A	B	B	B	B	B	B	B	B	B	A	-	B	A	A	A	-	A	B	-	-	A	A
GBS15_14400579	B	A	-	-	B	-	A	A	-	B	A	-	A	A	B	-	-	-	B	A	-	-	A	A	A	-	A	B	B	B	B	B	B	B	B	B	A	-	B	A	A	A	-	A	B	-	-	A	A
GBS15_14400649	B	A	-	-	B	-	A	A	-	B	A	-	A	A	B	-	-	-	B	-	A	-	A	A	A	-	A	-	B	-	B	B	B	B	B	-	A	-	B	A	A	A	-	A	B	-	-	A	A
GBS15_14415227	B	-	-	-	B	-	A	A	-	B	A	-	A	A	B	-	-	-	B	-	-	-	A	A	A	-	A	B	B	-	B	B	B	B	B	B	A	-	B	A	A	A	-	A	B	-	-	A	A
GBS15_14415296	B	-	-	-	B	-	A	A	-	B	A	-	A	A	B	-	-	-	B	A	-	-	A	A	A	-	A	B	B	-	B	B	B	B	B	B	A	-	B	A	A	A	-	A	B	-	-	A	A
GBS15_14415505	B	B	-	-	B	-	A	A	-	B	A	-	-	A	B	-	-	-	B	A	A	-	A	A	A	-	A	B	B	B	B	B	B	B	B	B	A	-	B	A	A	A	-	-	B	-	-	A	-
GBS15_14454348	B	A	-	-	B	-	A	A	-	B	A	-	A	A	B	-	-	-	B	-	-	-	A	A	A	-	A	B	B	B	B	B	B	B	-	-	A	-	B	A	A	A	-	-	B	-	-	A	A
GBS15_14454357	B	A	-	-	B	-	A	A	-	B	A	-	A	A	B	-	-	-	B	A	-	-	A	A	A	-	A	B	B	B	B	B	B	B	B	B	A	-	B	A	A	A	-	A	B	-	-	A	A
GBS15_14454414	B	-	-	-	B	-	A	A	-	B	A	-	A	A	B	-	-	-	B	A	-	-	A	A	A	-	A	B	B	B	B	B	B	B	B	B	A	-	B	A	A	A	-	A	B	-	-	A	A
GBS15_14454465	B	-	-	-	B	-	A	A	-	B	A	-	A	A	B	-	-	-	B	-	-	-	A	A	A	-	A	B	B	B	B	B	B	B	B	B	A	-	B	A	A	A	-	-	B	-	-	A	A
GBS15_14454495	B	-	-	-	B	-	A	A	-	B	A	-	A	A	B	-	-	-	B	-	-	-	A	A	A	-	A	B	-	B	B	B	B	B	B	B	A	-	B	A	A	A	-	-	B	-	-	A	A
GBS15_14493941	B	-	-	-	B	-	A	A	-	B	A	-	A	A	B	-	-	-	B	A	-	-	A	A	A	-	A	B	B	B	B	B	B	B	B	B	A	-	B	A	A	A	-	A	B	-	-	A	A
GBS15_14533169	B	A	-	-	B	-	A	A	-	B	A	-	A	A	B	-	-	-	B	A	-	-	A	A	A	-	A	-	B	B	B	B	B	B	B	B	A	-	B	A	A	A	-	A	B	-	-	A	A
GBS15_14617465	B	-	-	-	-	-	A	A	-	B	A	-	A	A	B	-	-	-	-	A	-	-	A	A	A	-	A	B	B	B	B	B	B	-	B	B	A	-	B	A	A	A	-	A	B	-	-	A	A
GBS15_14617503	B	A	-	-	-	-	A	A	-	B	A	-	A	A	B	-	-	-	B	A	-	-	A	A	A	-	A	B	B	B	B	B	B	-	B	B	A	-	B	A	A	A	-	A	B	-	-	A	A
GBS15_14766089	b	-	-	-	b	-	A	A	-	b	A	-	B	A	b	-	-	-	b	A	B	-	A	A	A	-	A	b	b	B	b	B	b	b	b	b	A	-	b	A	A	A	-	A	b	-	-	A	A
GBS15_14766360	B	-	-	-	B	-	A	A	-	B	A	-	-	A	B	-	-	-	B	-	-	-	A	A	A	-	A	B	B	B	B	B	B	B	B	B	A	-	B	A	A	A	-	-	B	-	-	A	A
GBS15_14863933	B	-	-	-	B	-	A	A	-	B	A	-	A	A	B	-	-	-	B	A	A	-	A	A	A	-	A	B	B	B	B	B	B	B	B	B	A	-	B	A	A	A	-	A	B	-	-	A	A
GBS15_14885042	B	-	-	-	B	-	A	A	-	-	A	-	A	A	B	-	-	-	B	A	-	-	A	A	-	-	A	B	B	B	B	B	B	B	B	-	A	-	B	A	A	A	-	A	B	-	-	-	-
GBS15_14885055	B	-	-	-	B	-	A	A	-	-	A	-	A	A	B	-	-	-	B	A	-	-	A	A	-	-	A	B	B	B	B	B	B	B	B	-	A	-	B	A	A	A	-	A	B	-	-	-	-
GBS15_14885158	B	-	-	-	B	-	A	A	-	-	A	-	A	A	B	-	-	-	B	A	-	-	A	A	-	-	A	B	B	B	B	B	B	B	B	-	A	-	B	A	A	A	-	A	B	-	-	-	-
GBS15_14885301	b	A	-	-	b	-	A	A	-	-	A	-	A	A	B	-	-	-	B	A	A	-	A	A	A	-	A	B	B	B	B	B	b	b	B	B	A	-	B	A	A	A	-	A	b	-	-	-	B
GBS15_14983147	B	-	-	-	B	-	A	A	-	B	A	-	A	A	B	-	-	-	B	A	-	-	A	A	A	-	A	B	B	B	B	B	B	B	B	B	A	-	B	A	A	A	-	A	B	-	-	A	A
GBS15_14990683	B	-	-	-	B	-	A	A	-	B	A	-	A	A	B	-	-	-	B	A	-	-	A	A	A	-	A	B	B	B	B	B	B	B	B	B	A	-	B	A	A	A	-	A	B	-	-	A	A
GBS15_14990772	B	-	-	-	B	-	A	A	-	B	A	-	A	A	B	-	-	-	B	A	-	-	A	A	A	-	A	B	B	B	B	B	B	B	B	B	A	-	B	A	A	A	-	A	B	-	-	A	A
GBS15_14998624	B	A	-	-	B	-	A	A	-	B	A	-	A	A	B	-	-	-	B	A	A	-	A	A	A	-	A	B	B	B	B	B	B	B	B	B	A	-	B	A	A	A	-	A	B	-	-	A	A
GBS15_15047247	B	-	-	-	-	-	A	A	-	B	A	-	A	A	-	-	-	-	B	-	-	-	A	A	-	-	A	B	B	-	B	B	B	B	B	-	A	-	B	A	A	A	-	B	-	-	-	A	A
GBS15_15047300	B	-	-	-	B	-	A	A	-	B	A	-	A	A	B	-	-	-	B	A	-	-	A	A	-	-	A	B	B	-	B	B	B	B	B	-	A	-	B	A	A	A	-	B	B	-	-	A	A
GBS15_15047315	B	-	-	-	-	-	-	A	-	B	A	-	A	A	-	-	-	-	B	A	-	-	A	A	-	-	A	B	B	-	B	B	B	B	B	-	A	-	B	A	-	A	-	B	B	-	-	A	-
GBS15_15047352	B	-	-	-	-	-	-	A	-	B	A	-	A	A	-	-	-	-	B	A	-	-	A	A	-	-	A	B	B	-	B	B	B	B	B	-	A	-	B	A	-	A	-	B	B	-	-	A	-
GBS15_15051588	B	-	-	-	B	-	A	A	-	B	A	-	A	A	B	-	-	-	B	-	-	-	A	A	A	-	A	B	B	B	B	B	B	B	B	B	A	-	B	-	A	A	-	B	B	-	-	A	A
GBS15_15086753	B	A	-	-	B	-	A	A	-	B	A	-	A	A	B	-	-	-	B	A	-	-	A	A	A	-	A	B	B	B	B	B	B	B	B	B	A	-	B	A	A	A	-	-	B	-	-	A	A
GBS15_15086813	B	A	-	-	B	-	A	A	-	B	A	-	A	A	B	-	-	-	B	-	-	-	A	A	A	-	A	-	B	B	B	B	B	B	B	B	A	-	B	A	A	A	-	B	B	-	-	A	A
GBS15_15093091	B	-	-	-	-	-	-	A	-	B	A	-	-	-	B	-	-	-	B	A	-	-	A	A	A	-	A	B	B	B	B	B	B	B	B	B	A	-	B	A	A	-	-	-	B	-	-	A	A
GBS15_15175136	B	A	-	-	B	-	A	A	-	B	A	-	A	-	B	-	-	-	B	A	-	-	A	A	A	-	A	B	B	-	B	B	B	B	B	B	A	-	B	A	A	A	-	B	B	-	-	A	A
GBS15_15175161	B	A	-	-	B	-	A	A	-	B	A	-	A	A	B	-	-	-	B	A	-	-	A	A	A	-	A	B	B	B	B	B	B	B	B	B	A	-	B	A	A	A	-	B	B	-	-	A	A
GBS15_15175211	B	A	-	-	B	-	A	A	-	B	A	-	A	A	B	-	-	-	B	A	-	-	A	A	A	-	A	B	B	B	B	B	B	B	B	B	A	-	B	A	A	A	-	B	B	-	-	A	A
GBS15_15261567	B	-	-	-	B	-	A	A	-	B	A	-	A	A	B	-	-	-	B	-	A	-	A	A	A	-	A	B	B	B	B	B	B	B	B	B	-	-	B	A	A	A	-	B	B	-	-	A	A
GBS15_15265199	B	-	-	-	B	-	A	A	-	B	A	-	-	A	B	-	-	-	B	A	-	-	A	A	A	-	-	B	B	B	B	B	B	B	B	-	A	-	B	A	A	A	-	-	B	-	-	A	A
GBS15_15274795	B	-	-	-	B	-	A	A	-	B	A	-	-	A	B	-	-	-	B	A	-	-	A	A	A	-	A	B	B	B	B	B	B	B	B	B	A	-	B	A	A	A	-	B	B	-	-	A	A
GBS15_15274865	B	-	-	-	B	-	A	A	-	B	A	-	A	A	B	-	-	-	B	A	-	-	A	A	A	-	A	B	B	B	B	B	B	B	B	B	A	-	B	A	A	A	-	B	B	-	-	A	A
GBS15_15274929	B	-	-	-	B	-	A	A	-	B	A	-	-	A	B	-	-	-	B	A	-	-	A	A	-	-	A	B	B	B	B	B	B	B	B	B	A	-	B	A	A	A	-	B	B	-	-	A	A
GBS15_15301992	B	-	-	-	A	-	-	A	-	B	A	-	A	A	B	-	-	-	B	A	-	-	A	A	A	-	A	B	B	B	B	B	B	B	B	B	A	-	B	A	A	A	-	B	B	-	-	A	A
GBS15_15332828	B	-	-	-	A	-	A	A	-	B	A	-	A	A	B	-	-	-	B	A	-	-	A	A	A	-	A	B	B	B	B	B	B	B	B	B	A	-	B	A	A	A	-	B	B	-	-	A	A
GBS15_15436687	B	-	-	-	A	-	A	A	-	B	A	-	A	A	B	-	-	-	B	-	-	-	A	A	A	-	A	B	B	B	B	B	B	B	B	B	A	-	B	A	A	A	-	-	B	-	-	-	A
GBS15_15436711	B	-	-	-	A	-	A	A	-	B	A	-	A	A	B	-	-	-	-	-	-	-	A	A	A	-	A	B	B	B	B	B	B	B	B	B	A	-	B	A	A	A	-	-	B	-	-	-	A
GBS15_15436794	B	-	-	-	A	-	A	A	-	B	A	-	A	A	B	-	-	-	B	-	-	-	A	A	A	-	A	B	B	B	B	B	B	B	B	B	-	-	B	A	A	A	-	-	B	-	-	-	A
GBS15_15454328	B	-	-	-	A	-	A	A	-	B	A	-	A	A	B	-	-	-	B	A	A	-	A	A	A	-	A	B	B	B	B	B	B	B	B	B	A	-	B	A	A	A	-	B	B	-	-	A	A
GBS15_15468599	B	-	-	-	A	-	A	A	-	B	A	-	A	-	B	-	-	-	B	A	-	-	A	A	A	-	A	B	B	B	B	B	B	B	B	B	A	-	B	A	A	A	-	B	B	-	-	A	A
GBS15_15489212	B	A	-	-	A	-	A	A	-	B	A	-	A	A	B	-	-	-	B	A	-	-	A	A	A	-	A	B	B	B	B	B	B	B	B	-	A	-	B	A	A	A	-	B	B	-	-	A	A
GBS15_15625211	B	-	-	-	A	-	A	A	-	B	A	-	A	A	B	-	-	-	B	A	A	-	A	A	A	-	A	-	B	B	B	B	B	B	B	-	A	-	B	A	A	A	-	B	B	-	-	-	A
GBS15_15640523	B	-	-	-	A	-	A	A	-	B	A	-	A	A	B	-	-	-	B	A	-	-	A	A	A	-	A	B	B	B	B	B	B	B	B	B	A	-	B	A	A	A	-	-	B	-	-	A	A
GBS15_15640534	B	-	-	-	A	-	A	A	-	B	A	-	A	A	B	-	-	-	B	A	-	-	A	A	A	-	A	B	B	B	B	B	B	B	B	B	A	-	B	A	A	A	-	-	B	-	-	A	A
GBS15_15644536	B	-	-	-	A	-	A	A	-	B	A	-	A	A	B	-	-	-	B	A	A	-	A	A	-	-	A	B	B	B	B	B	B	B	B	B	A	-	B	A	A	A	-	-	B	-	-	A	-
GBS15_15688844	B	-	-	-	A	-	A	A	-	B	A	-	A	A	B	-	-	-	B	A	A	-	A	A	A	-	A	B	B	B	B	B	B	B	B	B	A	-	B	A	A	A	-	-	B	-	-	A	A
GBS15_15689548	B	-	-	-	A	-	A	A	-	B	A	-	A	A	B	-	-	-	B	A	-	-	A	A	A	-	A	B	B	B	B	B	B	B	B	B	A	-	B	A	A	A	-	B	B	-	-	A	A
GBS15_15739497	B	-	-	-	A	-	A	A	-	B	A	-	A	-	B	-	-	-	B	A	-	-	A	A	A	-	A	B	-	B	B	B	B	B	B	B	A	-	B	A	A	A	-	B	B	-	-	A	A
GBS15_15739509	B	-	-	-	A	-	A	A	-	B	A	-	A	-	B	-	-	-	B	A	-	-	A	A	A	-	A	B	-	B	B	B	B	B	B	B	A	-	B	A	A	A	-	B	B	-	-	A	A
GBS15_15773378	B	-	-	-	A	-	A	A	-	B	A	-	A	A	B	-	-	-	B	A	-	-	A	A	A	-	A	B	B	-	B	B	B	B	B	B	A	-	B	A	A	A	-	B	B	-	-	A	A
GBS15_17020329	B	A	-	-	A	-	B	A	-	B	A	-	A	A	B	-	-	-	-	A	A	-	A	B	A	-	A	B	B	B	B	B	B	B	B	B	A	-	B	A	A	A	-	B	B	-	-	A	B
GBS15_17130897	B	-	-	-	A	-	B	A	-	B	A	-	A	A	B	-	-	-	-	-	A	-	A	B	A	-	A	B	B	B	B	B	B	B	B	B	A	-	B	A	A	A	-	B	B	-	-	A	B
GBS15_18073766	B	A	-	-	A	-	B	A	-	B	A	-	A	A	B	-	-	-	-	A	A	-	A	B	B	-	A	B	B	B	B	B	B	B	B	B	A	-	B	A	A	A	-	B	B	-	-	A	B
GBS15_18125972	B	-	-	-	A	-	B	A	-	B	A	-	A	A	B	-	-	-	-	A	A	-	A	B	B	-	A	B	B	B	B	B	B	B	B	B	A	-	B	A	A	A	-	B	B	-	-	A	B
GBS15_18126022	B	-	-	-	A	-	B	A	-	B	A	-	A	A	B	-	-	-	-	A	A	-	A	B	B	-	A	B	B	B	B	B	B	B	B	B	A	-	B	A	A	A	-	B	B	-	-	A	B
GBS15_18126038	B	-	-	-	A	-	B	A	-	-	A	-	A	A	B	-	-	-	-	A	A	-	A	B	B	-	A	B	B	B	B	B	B	B	B	B	A	-	B	A	A	A	-	B	B	-	-	A	B
GBS15_18241634	B	-	-	-	A	-	B	A	-	B	A	-	A	A	B	-	-	-	-	A	A	-	A	B	B	-	A	B	B	B	B	B	B	-	B	B	A	-	B	A	A	A	-	B	B	-	-	A	B
GBS15_18241674	B	-	-	-	A	-	B	A	-	B	A	-	A	A	B	-	-	-	-	A	A	-	A	B	B	-	A	B	B	B	B	B	B	B	B	B	A	-	B	A	A	A	-	B	B	-	-	A	B
GBS15_18359118	B	-	-	-	A	-	B	A	-	B	A	-	A	A	B	-	-	-	A	A	A	-	A	B	B	-	A	B	B	B	B	B	B	B	B	B	A	-	B	A	A	A	-	B	B	-	-	A	B
GBS15_18372972	B	-	-	-	A	-	B	A	-	B	A	-	A	A	B	-	-	-	-	-	A	-	A	B	B	-	-	B	B	B	B	B	B	B	B	B	-	-	B	A	A	A	-	B	B	-	-	-	B
GBS15_18389829	B	-	-	-	A	-	B	A	-	B	A	-	A	A	-	-	-	-	-	-	-	-	A	B	B	-	A	B	B	B	B	B	B	B	B	B	A	-	B	A	A	A	-	-	B	-	-	-	B
GBS15_18389891	B	-	-	-	A	-	B	A	-	B	A	-	A	A	-	-	-	-	-	-	-	-	A	B	B	-	A	B	B	B	B	B	B	B	B	B	A	-	B	A	A	A	-	B	B	-	-	-	B
GBS15_18389972	B	-	-	-	A	-	B	A	-	B	A	-	A	A	-	-	-	-	-	-	-	-	A	B	B	-	A	B	B	B	B	B	B	B	B	B	A	-	B	A	A	A	-	B	B	-	-	-	B
GBS15_18536898	B	-	-	-	A	-	B	-	-	B	A	-	A	A	-	-	-	-	-	-	-	-	A	B	B	-	A	B	B	B	B	B	B	B	B	-	A	-	B	A	A	A	-	B	B	-	-	-	B
GBS15_18555480	B	A	-	-	A	-	B	A	-	B	A	-	A	A	B	-	-	-	-	A	A	-	A	B	B	-	A	B	B	B	B	B	B	B	B	B	A	-	B	A	A	A	-	B	B	-	-	A	B
GBS15_18571022	B	A	-	-	A	-	-	-	-	B	A	-	A	A	B	-	-	-	-	A	-	-	A	B	B	-	A	-	B	B	B	B	-	B	B	-	A	-	B	A	A	A	-	-	-	-	-	A	B
GBS15_18571141	B	-	-	-	A	-	-	A	-	B	A	-	A	A	B	-	-	-	-	A	-	-	A	B	B	-	A	-	B	B	B	B	-	B	B	-	A	-	B	A	A	A	-	-	B	-	-	A	B
GBS15_18718682	B	A	-	-	A	-	B	A	-	B	A	-	A	A	B	-	-	-	-	A	A	-	A	B	B	-	A	B	B	B	B	B	B	B	B	B	A	-	B	A	A	A	-	B	B	-	-	A	B
GBS15_18744240	B	-	-	-	A	-	B	A	-	b	A	-	A	A	b	-	-	-	A	-	-	-	A	b	b	-	A	b	b	B	b	b	b	b	b	-	A	-	b	A	A	A	-	b	b	-	-	A	b
GBS15_18760189	B	-	-	-	A	-	B	A	-	B	A	-	-	A	B	-	-	-	A	-	-	-	A	B	B	-	A	B	B	B	B	B	B	B	B	B	A	-	B	A	A	A	-	B	B	-	-	A	B
GBS15_18760205	B	-	-	-	A	-	B	A	-	B	A	-	-	-	B	-	-	-	A	-	-	-	A	B	B	-	A	B	B	B	B	B	B	B	B	B	A	-	B	A	A	A	-	B	B	-	-	A	B
GBS15_18760264	B	-	-	-	A	-	B	A	-	B	A	-	A	-	B	-	-	-	A	A	-	-	A	B	B	-	A	B	B	B	B	B	B	B	B	B	A	-	B	A	A	A	-	B	B	-	-	A	B
GBS15_18760332	B	-	-	-	A	-	B	A	-	B	A	-	-	A	B	-	-	-	A	A	-	-	A	-	B	-	A	B	B	B	B	B	B	B	B	B	A	-	-	A	A	A	-	B	B	-	-	A	B
GBS15_18760345	B	-	-	-	A	-	B	A	-	B	A	-	-	A	B	-	-	-	A	A	-	-	A	-	B	-	A	B	B	B	B	B	B	B	B	B	A	-	B	A	A	A	-	B	B	-	-	A	B
GBS15_18785321	B	A	-	-	A	-	B	A	-	B	A	-	A	-	-	-	-	-	-	A	A	-	A	-	B	-	A	B	-	B	B	B	B	B	B	B	A	-	B	A	A	A	-	B	B	-	-	A	B
GBS15_18806374	B	-	-	-	A	-	B	A	-	B	A	-	A	A	-	-	-	-	A	-	A	-	A	B	B	-	A	-	B	B	B	B	B	B	B	B	A	-	B	A	A	A	-	B	B	-	-	A	B
GBS15_18989083	B	A	-	-	A	-	B	A	-	-	A	-	A	A	B	-	-	-	-	-	A	-	A	B	B	-	A	B	B	-	B	B	-	B	B	-	A	-	B	A	A	A	-	B	B	-	-	A	B
GBS15_18989138	B	A	-	-	A	-	B	A	-	B	A	-	A	A	B	-	-	-	-	-	A	-	A	B	B	-	A	B	B	B	B	B	B	B	B	B	A	-	B	A	A	A	-	B	B	-	-	A	B
GBS15_19002972	B	-	-	-	A	-	B	A	-	B	A	-	A	A	B	-	-	-	A	A	A	-	A	B	B	-	A	B	B	B	B	B	B	B	B	B	A	-	B	A	A	A	-	B	B	-	-	A	B
GBS15_19003065	B	-	-	-	-	-	B	A	-	B	A	-	A	A	B	-	-	-	A	A	A	-	A	B	B	-	A	B	B	B	B	B	B	B	B	B	A	-	B	A	A	A	-	B	B	-	-	A	B
GBS15_19003079	b	-	-	-	A	-	b	A	-	b	A	-	A	A	b	-	-	-	A	A	A	-	A	b	b	-	A	b	b	b	b	b	b	b	b	b	A	-	b	A	A	A	-	b	b	-	-	A	b
GBS15_19003148	B	-	-	-	A	-	B	A	-	B	A	-	A	A	B	-	-	-	-	A	A	-	A	B	B	-	A	B	B	B	B	B	B	B	B	B	A	-	B	A	A	A	-	B	B	-	-	A	B
GBS15_19093709	B	A	-	-	A	-	B	A	-	B	A	-	-	A	B	-	-	-	B	-	A	-	A	B	B	-	A	B	B	B	B	B	B	B	B	B	-	-	B	A	A	A	-	B	B	-	-	A	B
GBS15_19104311	B	A	-	-	A	-	B	A	-	B	A	-	A	A	B	-	-	-	A	-	-	-	A	B	B	-	A	B	B	B	B	B	B	B	B	-	A	-	B	A	A	A	-	B	B	-	-	A	B
GBS15_19203980	B	A	-	-	-	-	B	A	-	-	A	-	A	A	B	-	-	-	A	-	A	-	A	B	-	-	A	-	B	-	B	B	B	B	B	B	A	-	B	A	A	A	-	B	B	-	-	A	B
GBS15_19235974	B	A	-	-	A	-	B	A	-	B	A	-	A	A	B	-	-	-	A	A	A	-	A	B	B	-	A	B	B	B	B	B	B	B	B	B	A	-	B	A	A	A	-	B	B	-	-	A	B
GBS15_19236009	B	A	-	-	A	-	B	A	-	B	A	-	-	A	B	-	-	-	A	A	A	-	A	B	B	-	A	B	B	B	B	B	B	B	B	B	A	-	B	A	A	A	-	B	B	-	-	A	B
GBS15_19236154	B	-	-	-	A	-	B	A	-	B	A	-	A	A	B	-	-	-	-	A	A	-	A	B	B	-	A	B	B	B	B	B	B	B	B	B	A	-	B	A	A	A	-	B	B	-	-	A	B
GBS15_19236182	B	-	-	-	A	-	B	A	-	B	A	-	-	A	B	-	-	-	-	A	A	-	A	B	B	-	A	B	B	B	B	B	B	B	B	B	A	-	B	A	A	A	-	B	B	-	-	A	B
GBS15_19282421	B	-	-	-	A	-	B	A	-	B	A	-	A	A	B	-	-	-	A	A	A	-	A	B	B	-	A	B	B	B	B	B	B	B	B	B	A	-	B	A	A	A	-	B	B	-	-	-	B
GBS15_19282501	B	-	-	-	A	-	B	A	-	B	A	-	-	-	B	-	-	-	B	-	A	-	A	B	B	-	A	B	B	B	B	B	B	B	B	B	A	-	B	A	A	A	-	-	-	-	-	-	B
GBS15_19289525	B	-	-	-	A	-	B	A	-	B	A	-	A	A	B	-	-	-	A	A	A	-	A	B	-	-	A	B	B	B	B	B	B	B	B	-	A	-	B	A	A	A	-	-	B	-	-	-	B
GBS15_19289534	B	-	-	-	A	-	B	A	-	B	A	-	A	A	B	-	-	-	A	A	A	-	-	B	-	-	A	B	B	B	B	B	B	B	B	-	A	-	B	A	A	A	-	-	B	-	-	-	B
GBS15_19323268	B	A	-	-	A	-	B	A	-	B	A	-	A	A	B	-	-	-	-	A	A	-	A	B	B	-	A	B	B	B	B	B	B	B	B	B	A	-	-	A	A	A	-	B	B	-	-	A	B
GBS15_19335140	B	-	-	-	a	-	B	a	-	B	a	-	-	-	B	-	-	-	B	-	-	-	-	B	B	-	a	-	B	B	B	B	B	B	B	-	a	-	B	A	A	a	-	B	B	-	-	a	B
GBS15_19366403	B	-	-	-	A	-	B	-	-	B	A	-	A	A	B	-	-	-	-	A	A	-	A	B	B	-	A	B	B	B	B	B	B	B	B	B	-	-	B	A	A	A	-	-	B	-	-	-	B
GBS15_19382965	B	A	-	-	A	-	B	A	-	B	A	-	A	A	B	-	-	-	-	A	A	-	A	B	B	-	A	B	B	B	B	B	B	B	B	B	A	-	B	A	A	A	-	B	B	-	-	A	B
GBS15_19429904	B	A	-	-	A	-	B	A	-	B	A	-	A	A	B	-	-	-	-	A	A	-	A	B	B	-	A	-	B	B	B	B	B	B	B	B	A	-	B	A	A	A	-	B	B	-	-	A	B
GBS15_19430826	B	-	-	-	A	-	B	A	-	B	A	-	A	A	-	-	-	-	-	-	A	-	A	B	B	-	A	B	B	-	B	B	-	B	B	-	A	-	B	A	A	A	-	B	B	-	-	-	B
GBS15_19430899	B	-	-	-	A	-	B	A	-	B	A	-	A	A	B	-	-	-	-	-	A	-	A	B	B	-	A	B	B	-	B	B	-	B	B	B	A	-	B	A	A	A	-	B	B	-	-	A	B
GBS15_19430967	B	-	-	-	A	-	B	A	-	B	A	-	A	A	-	-	-	-	-	-	A	-	A	B	B	-	A	B	B	-	B	B	-	B	B	B	A	-	B	A	A	A	-	B	B	-	-	-	B
GBS15_19484485	B	A	-	-	A	-	B	A	-	B	A	-	A	A	B	-	-	-	-	A	A	-	A	B	B	-	A	B	B	B	B	B	B	B	B	B	A	-	B	A	A	A	-	B	B	-	-	A	B
GBS15_20474919	B	A	-	-	A	-	B	A	-	B	A	-	A	A	B	-	-	-	A	A	A	-	A	B	B	-	A	B	B	-	B	B	B	B	B	B	A	-	B	A	A	A	-	B	B	-	-	A	B
GBS15_20497269	B	A	-	-	A	-	B	A	-	-	A	-	A	A	B	-	-	-	-	A	A	-	A	B	-	-	A	B	B	-	B	B	B	B	B	-	A	-	B	A	A	A	-	B	B	-	-	A	B
GBS15_20497341	B	A	-	-	A	-	B	A	-	B	A	-	A	A	B	-	-	-	-	-	A	-	A	B	B	-	A	B	B	B	B	B	B	B	B	-	A	-	B	A	A	A	-	B	B	-	-	A	B
GBS15_20497473	B	A	-	-	A	-	B	A	-	B	A	-	A	A	B	-	-	-	-	-	A	-	A	B	B	-	A	B	B	B	B	B	B	B	B	-	A	-	B	A	A	A	-	B	B	-	-	A	B
GBS15_20497904	B	A	-	-	-	-	B	A	-	B	A	-	A	A	B	-	-	-	-	-	-	-	A	B	B	-	A	B	B	B	B	B	-	B	B	-	A	-	B	A	A	A	-	B	B	-	-	A	B
GBS15_20498027	B	-	-	-	A	-	B	A	-	-	A	-	-	A	B	-	-	-	-	A	A	-	A	B	B	-	A	B	B	B	B	B	B	B	B	B	A	-	B	A	A	A	-	-	B	-	-	A	B
GBS15_20498043	B	-	-	-	A	-	B	A	-	-	A	-	-	A	B	-	-	-	B	A	A	-	A	B	B	-	A	B	B	B	B	B	B	B	B	B	A	-	B	A	A	A	-	-	B	-	-	A	B
GBS15_20498166	B	-	-	-	A	-	B	A	-	-	A	-	-	A	-	-	-	-	-	A	A	-	A	B	B	-	A	B	B	B	B	B	B	B	B	-	A	-	B	A	A	A	-	-	B	-	-	A	B
GBS15_20498197	B	-	-	-	A	-	B	A	-	-	A	-	-	A	B	-	-	-	-	A	A	-	A	B	B	-	A	B	B	B	B	B	B	B	B	-	A	-	B	A	A	A	-	-	B	-	-	A	B
GBS15_20662977	B	-	-	-	A	-	B	A	-	B	A	-	A	A	B	-	-	-	A	A	A	-	A	B	B	-	A	B	B	B	B	B	B	B	B	B	A	-	B	A	A	A	-	B	B	-	-	A	B
GBS15_20662983	B	-	-	-	A	-	B	A	-	B	A	-	A	A	B	-	-	-	A	A	A	-	A	B	B	-	A	B	B	B	B	B	B	B	B	B	A	-	B	A	A	A	-	B	B	-	-	A	B
GBS15_20668532	B	A	-	-	A	-	B	A	-	B	A	-	A	-	B	-	-	-	-	-	A	-	A	B	B	-	A	B	B	B	B	B	B	B	B	B	A	-	B	A	A	A	-	B	B	-	-	A	B
GBS15_20686628	-	A	-	-	A	-	B	A	-	B	A	-	A	-	B	-	-	-	-	A	A	-	A	B	B	-	A	B	B	B	B	B	B	B	B	B	A	-	B	A	A	A	-	B	B	-	-	A	B
GBS15_20686715	B	A	-	-	A	-	B	A	-	B	A	-	A	-	B	-	-	-	-	A	A	-	A	B	B	-	A	B	B	B	B	B	B	B	B	B	A	-	B	A	A	A	-	B	B	-	-	A	B
GBS15_20860478	B	-	-	-	A	-	B	A	-	B	A	-	A	A	B	-	-	-	-	A	-	-	A	B	B	-	A	B	B	B	B	B	B	B	B	B	A	-	B	A	A	A	-	B	B	-	-	A	B
GBS15_20860498	B	-	-	-	A	-	B	A	-	B	-	-	A	A	B	-	-	-	-	A	-	-	A	B	B	-	A	B	B	B	B	B	B	B	B	B	A	-	B	A	A	A	-	B	B	-	-	A	B
GBS15_20884457	B	A	-	-	A	-	B	A	-	B	A	-	A	A	B	-	-	-	-	-	A	-	A	B	B	-	A	B	B	B	B	B	B	B	B	B	A	-	B	A	A	A	-	B	B	-	-	A	B
GBS15_21266133	B	A	-	-	A	-	B	A	-	B	-	-	A	A	B	-	-	-	-	-	A	-	A	B	B	-	A	B	B	B	B	B	B	B	B	-	A	-	B	A	A	A	-	B	B	-	-	A	B
GBS15_21276886	B	-	-	-	-	-	B	A	-	B	A	-	A	A	B	-	-	-	-	A	A	-	A	B	B	-	A	B	B	B	B	B	B	B	B	B	A	-	B	A	A	A	-	-	B	-	-	A	B
GBS15_21277026	B	-	-	-	-	-	B	A	-	B	A	-	A	A	B	-	-	-	-	A	A	-	A	B	B	-	A	B	B	B	B	B	B	B	B	B	A	-	B	A	A	A	-	-	B	-	-	A	B
GBS15_21277152	B	-	-	-	A	-	B	A	-	B	-	-	A	-	B	-	-	-	-	-	-	-	A	B	B	-	A	B	B	B	B	B	B	B	B	B	A	-	B	A	A	A	-	B	B	-	-	-	B
GBS15_21294444	B	A	-	-	A	-	-	A	-	B	A	-	A	A	B	-	-	-	-	A	A	-	A	B	B	-	A	B	B	B	B	B	B	B	B	B	A	-	B	A	A	A	-	B	B	-	-	A	B
GBS15_21305191	B	-	-	-	A	-	B	A	-	B	A	-	-	A	B	-	-	-	-	-	A	-	A	B	B	-	A	B	B	-	-	B	B	B	B	-	A	-	B	A	A	A	-	B	B	-	-	A	B
GBS15_21369052	B	A	-	-	A	-	B	A	-	B	A	-	-	A	B	-	-	-	-	A	-	-	A	B	B	-	A	B	B	-	B	B	B	B	B	B	-	-	B	A	A	A	-	-	-	-	-	A	B
GBS15_21576876	B	A	-	-	-	-	B	A	-	B	A	-	A	A	B	-	-	-	-	A	-	-	A	-	B	-	A	B	B	B	-	B	B	B	B	-	A	-	B	A	A	A	-	B	B	-	-	A	B
GBS15_21581825	B	A	-	-	A	-	B	A	-	B	A	-	A	A	B	-	-	-	-	A	A	-	A	B	B	-	A	B	B	B	B	B	B	B	B	B	A	-	B	A	A	A	-	-	B	-	-	A	B
GBS15_21581896	B	A	-	-	A	-	B	A	-	B	A	-	A	-	B	-	-	-	-	A	-	-	A	B	-	-	A	B	B	B	-	B	B	B	B	B	A	-	B	A	-	A	-	-	B	-	-	A	B
GBS15_21590916	B	-	-	-	A	-	B	A	-	B	A	-	A	A	B	-	-	-	-	A	-	-	A	B	B	-	A	B	B	B	B	B	B	B	B	B	A	-	B	A	A	A	-	B	B	-	-	A	B
GBS15_21637795	B	-	-	-	A	-	B	A	-	B	A	-	A	A	B	-	-	-	-	A	A	-	A	B	B	-	A	B	B	B	B	B	B	B	B	-	A	-	B	A	A	A	-	B	B	-	-	A	B
GBS15_21686958	B	A	-	-	A	-	B	A	-	B	A	-	A	A	B	-	-	-	-	A	A	-	A	B	B	-	A	-	B	B	B	B	B	B	B	B	A	-	B	A	A	A	-	B	B	-	-	A	B
GBS15_21693850	B	A	-	-	A	-	B	A	-	B	A	-	A	-	B	-	-	-	-	-	-	-	-	B	B	-	A	-	B	B	B	B	B	B	B	-	A	-	B	A	A	A	-	B	B	-	-	-	B
GBS15_21702852	B	A	-	-	A	-	B	A	-	B	A	-	A	A	B	-	-	-	A	A	A	-	A	B	B	-	A	B	B	B	B	B	B	B	B	B	A	-	B	A	A	A	-	B	B	-	-	A	B
GBS15_21762728	B	-	-	-	A	-	B	A	-	B	A	-	-	-	B	-	-	-	-	A	-	-	A	B	B	-	A	B	B	B	B	B	B	-	-	B	A	-	B	A	A	A	-	B	B	-	-	A	B
GBS15_21762737	B	-	-	-	A	-	B	A	-	B	A	-	-	-	B	-	-	-	-	A	-	-	A	B	B	-	A	B	B	B	B	B	B	B	-	B	A	-	B	A	A	A	-	B	B	-	-	A	B
GBS15_21799349	B	A	-	-	A	-	B	A	-	B	A	-	A	A	B	-	-	-	-	A	A	-	A	B	B	-	A	B	B	B	B	B	B	B	B	-	A	-	B	A	A	A	-	B	B	-	-	A	B
GBS15_21816994	B	-	-	-	A	-	B	A	-	B	A	-	A	A	B	-	-	-	-	A	A	-	A	B	B	-	A	B	B	B	B	B	B	B	B	-	A	-	B	A	A	A	-	-	B	-	-	A	B
GBS15_21817036	B	-	-	-	A	-	B	A	-	B	A	-	A	A	B	-	-	-	-	A	A	-	A	B	B	-	A	B	B	B	B	B	B	B	B	B	A	-	B	A	A	A	-	-	B	-	-	A	B
GBS15_21837992	B	A	-	-	A	-	B	A	-	B	-	-	A	A	B	-	-	-	-	A	A	-	A	B	B	-	A	B	B	B	B	B	B	B	B	-	A	-	B	A	A	A	-	B	B	-	-	A	B
GBS15_21842363	B	A	-	-	A	-	B	A	-	B	A	-	A	A	B	-	-	-	-	-	A	-	A	B	B	-	A	-	B	B	B	B	B	B	B	B	A	-	B	A	A	A	-	B	B	-	-	A	B
GBS15_21845213	B	-	-	-	A	-	B	A	-	B	A	-	A	A	B	-	-	-	-	A	A	-	A	B	-	-	A	B	B	B	B	B	B	B	B	B	A	-	B	A	A	A	-	B	B	-	-	A	B
GBS15_21982211	B	A	-	-	A	-	B	A	-	B	A	-	A	-	B	-	-	-	A	A	A	-	A	B	B	-	A	B	B	B	B	B	B	B	B	B	B	-	B	A	A	A	-	B	B	-	-	A	B
GBS15_21982405	B	-	-	-	A	-	B	A	-	B	A	-	A	A	B	-	-	-	-	A	A	-	A	B	B	-	A	B	B	B	B	B	B	B	B	B	B	-	B	A	A	A	-	B	B	-	-	A	B
GBS15_21982550	B	A	-	-	A	-	B	-	-	B	A	-	A	A	-	-	-	-	-	-	A	-	A	B	B	-	A	B	B	B	B	B	B	B	-	-	B	-	B	A	-	A	-	-	B	-	-	-	B
GBS15_21982592	B	A	-	-	A	-	B	-	-	B	A	-	A	A	-	-	-	-	-	-	A	-	A	B	B	-	A	B	B	B	B	B	B	B	-	-	B	-	B	A	-	A	-	-	B	-	-	-	B
GBS15_22082278	B	-	-	-	A	-	B	A	-	B	A	-	A	A	B	-	-	-	-	-	-	-	A	B	B	-	A	-	B	B	B	B	B	B	B	-	B	-	B	A	A	A	-	-	B	-	-	-	B
GBS15_22082293	B	-	-	-	A	-	B	A	-	B	A	-	A	A	B	-	-	-	-	-	-	-	A	B	B	-	A	-	B	B	B	B	B	B	B	-	B	-	B	A	A	A	-	-	B	-	-	-	B
GBS15_22082452	B	-	-	-	A	-	B	A	-	B	A	-	A	A	B	-	-	-	-	-	-	-	A	B	B	-	A	-	B	B	B	B	B	B	B	-	B	-	B	A	A	A	-	-	B	-	-	-	B
GBS15_22103602	B	A	-	-	A	-	B	A	-	B	A	-	A	A	B	-	-	-	-	A	A	-	A	B	B	-	A	B	B	B	B	B	B	B	B	-	B	-	B	A	A	A	-	-	B	-	-	A	B
GBS15_22130932	B	-	-	-	-	-	B	A	-	B	A	-	A	A	B	-	-	-	B	-	-	-	A	B	B	-	A	B	B	B	B	B	B	B	B	B	B	-	B	A	A	A	-	B	B	-	-	-	B
GBS15_22133844	B	A	-	-	A	-	B	A	-	B	A	-	-	A	B	-	-	-	A	A	A	-	A	B	B	-	A	B	B	B	B	B	B	B	B	-	B	-	B	A	A	A	-	-	B	-	-	A	B
GBS15_22240861	B	A	-	-	A	-	B	A	-	B	A	-	A	A	B	-	-	-	-	A	A	-	A	B	B	-	A	B	B	B	B	B	B	B	B	B	B	-	B	A	A	A	-	B	B	-	-	A	B
GBS15_22250395	B	A	-	-	A	-	B	A	-	B	A	-	A	A	B	-	-	-	-	A	A	-	A	B	B	-	A	B	B	B	B	B	B	B	B	B	B	-	B	A	A	A	-	B	B	-	-	A	B
GBS15_22266603	B	-	-	-	A	-	B	A	-	B	A	-	A	A	B	-	-	-	A	A	A	-	A	B	B	-	A	B	-	B	B	B	B	B	B	B	B	-	B	A	A	A	-	B	B	-	-	A	B
GBS15_22277547	B	-	-	-	A	-	B	A	-	B	A	-	A	A	B	-	-	-	-	A	-	-	A	B	B	-	A	-	B	B	B	B	B	-	B	-	B	-	B	A	A	A	-	-	B	-	-	A	-
GBS15_22277631	B	-	-	-	A	-	B	A	-	B	A	-	A	A	B	-	-	-	-	A	-	-	A	B	B	-	A	-	B	B	B	B	B	-	B	-	B	-	B	A	-	A	-	-	B	-	-	A	-
GBS15_22404076	B	A	-	-	A	-	B	A	-	B	A	-	A	A	B	-	-	-	-	A	-	-	A	B	B	-	A	B	B	B	B	B	B	B	B	B	B	-	B	A	-	A	-	B	B	-	-	A	B
GBS15_22444624	B	-	-	-	A	-	B	A	-	B	A	-	A	A	B	-	-	-	-	A	A	-	A	B	B	-	A	B	B	B	B	B	B	B	B	-	B	-	B	A	A	A	-	-	B	-	-	A	B
GBS15_22531032	B	-	-	-	A	-	B	A	-	B	A	-	A	-	B	-	-	-	-	-	A	-	A	B	-	-	A	B	B	B	B	B	B	B	B	B	B	-	B	A	A	A	-	-	B	-	-	A	B
GBS15_22531068	B	-	-	-	A	-	B	A	-	B	A	-	A	A	B	-	-	-	B	-	A	-	A	B	-	-	A	B	B	B	B	B	B	B	B	B	B	-	B	A	A	A	-	-	B	-	-	A	B
GBS15_22779969	B	A	-	-	A	-	B	A	-	B	A	-	A	A	B	-	-	-	-	A	A	-	A	B	B	-	A	B	B	B	B	B	B	B	B	B	B	-	B	A	A	A	-	B	B	-	-	A	B
GBS15_22947752	B	-	-	-	-	-	B	A	-	B	A	-	A	A	B	-	-	-	A	-	-	-	A	B	B	-	A	B	B	B	B	B	B	B	B	B	B	-	B	A	A	A	-	B	B	-	-	A	B
GBS15_22990569	B	A	-	-	A	-	B	A	-	B	A	-	A	A	B	-	-	-	-	A	A	-	A	B	B	-	A	B	B	B	B	-	B	B	B	B	B	-	B	A	A	A	-	B	B	-	-	A	B
GBS15_22990625	B	A	-	-	A	-	B	A	-	B	A	-	A	A	B	-	-	-	-	A	A	-	A	B	B	-	A	B	B	B	B	-	B	B	B	B	B	-	B	A	A	A	-	-	B	-	-	A	B
GBS15_22990664	B	-	-	-	A	-	B	A	-	B	A	-	A	A	B	-	-	-	-	A	-	-	A	B	B	-	A	B	B	B	B	-	B	B	B	B	B	-	B	A	A	A	-	-	B	-	-	A	B
GBS15_22990673	B	-	-	-	A	-	B	A	-	B	A	-	A	A	B	-	-	-	-	A	-	-	A	B	B	-	A	B	B	B	B	-	B	B	B	B	B	-	B	A	A	A	-	-	B	-	-	A	B
GBS15_22990674	B	-	-	-	A	-	B	A	-	B	A	-	A	A	B	-	-	-	-	A	-	-	A	B	B	-	A	B	B	B	B	B	B	B	B	B	B	-	B	A	A	A	-	-	B	-	-	A	B
GBS15_23021166	B	A	-	-	A	-	B	A	-	B	A	-	A	A	B	-	-	-	A	A	A	-	A	B	B	-	A	B	B	B	B	B	B	B	-	-	B	-	B	A	A	-	-	-	B	-	-	A	B
GBS15_23021428	B	-	-	-	A	-	B	A	-	B	A	-	A	A	B	-	-	-	-	A	A	-	A	B	B	-	A	B	B	B	B	B	B	B	B	B	B	-	B	A	A	A	-	B	B	-	-	A	B
GBS15_23022090	b	-	-	-	A	-	b	A	-	b	A	-	-	A	A	-	-	-	-	A	-	-	A	b	B	-	A	B	B	B	B	B	b	B	B	-	b	-	b	A	A	A	-	B	B	-	-	A	B
GBS15_23022170	B	A	-	-	A	-	B	A	-	B	A	-	A	A	B	-	-	-	-	A	-	-	A	B	B	-	-	B	B	B	B	B	B	B	B	-	B	-	B	A	A	A	-	-	B	-	-	A	-
GBS15_23022190	B	A	-	-	A	-	B	A	-	B	A	-	A	A	B	-	-	-	-	A	A	-	A	B	B	-	A	B	-	B	B	B	B	B	B	B	B	-	B	A	A	A	-	B	B	-	-	A	-
GBS15_23022564	B	-	-	-	A	-	B	A	-	B	A	-	-	A	-	-	-	-	-	A	A	-	A	B	B	-	A	B	B	B	B	B	B	B	B	B	B	-	B	A	A	A	-	-	B	-	-	A	B
GBS15_23036829	B	A	-	-	A	-	B	A	-	B	A	-	A	A	B	-	-	-	-	A	A	-	A	B	B	-	A	B	B	B	B	B	B	B	B	B	B	-	B	A	A	A	-	B	B	-	-	A	B
GBS15_23040342	B	A	-	-	A	-	B	A	-	B	A	-	A	A	B	-	-	-	-	A	A	-	A	B	B	-	A	B	B	B	B	B	B	B	B	B	B	-	B	A	-	A	-	B	B	-	-	A	B
GBS15_23089217	B	A	-	-	A	-	B	A	-	-	A	-	-	A	B	-	-	-	-	A	A	-	A	B	-	-	A	-	B	B	-	B	B	B	B	-	B	-	-	A	A	A	-	-	B	-	-	A	-
GBS15_23147716	B	A	-	-	A	-	B	A	-	B	A	-	A	A	B	-	-	-	-	A	A	-	A	B	B	-	A	B	B	B	B	B	B	B	B	B	B	-	B	A	A	A	-	B	B	-	-	A	B
GBS15_23179149	B	-	-	-	A	-	B	A	-	B	A	-	A	-	B	-	-	-	-	-	A	-	A	B	B	-	A	B	B	B	B	B	B	B	B	B	B	-	B	A	-	A	-	-	B	-	-	A	B
GBS15_23242985	B	-	-	-	A	-	B	A	-	B	A	-	A	A	B	-	-	-	-	A	A	-	A	B	B	-	A	B	B	B	B	B	B	B	B	B	B	-	B	A	A	A	-	-	B	-	-	A	B
GBS15_23249051	B	A	-	-	A	-	B	A	-	B	A	-	A	A	B	-	-	-	-	A	A	-	A	B	B	-	A	-	B	B	B	B	B	B	B	B	B	-	B	A	A	A	-	B	B	-	-	A	B
GBS15_23340141	B	-	-	-	A	-	B	A	-	B	A	-	A	A	B	-	-	-	-	A	-	-	A	B	B	-	A	B	B	B	B	B	B	B	B	B	B	-	B	A	A	A	-	B	B	-	-	A	B
GBS15_23340171	B	-	-	-	A	-	B	A	-	B	A	-	A	A	B	-	-	-	-	A	-	-	A	B	B	-	A	B	B	B	B	B	B	B	B	B	B	-	B	A	A	A	-	B	B	-	-	A	B
GBS15_23482930	B	A	-	-	A	-	B	A	-	B	A	-	A	A	B	-	-	-	-	A	A	-	A	B	B	-	A	B	B	B	B	B	B	B	B	B	B	-	B	A	A	A	-	B	B	-	-	A	B
GBS15_23519775	B	A	-	-	A	-	B	A	-	B	A	-	A	A	-	-	-	-	A	A	A	-	A	B	B	-	A	B	B	B	B	B	B	B	B	B	B	-	B	A	A	A	-	B	B	-	-	A	B
GBS15_23528098	B	A	-	-	A	-	B	B	-	B	A	-	A	A	B	-	-	-	B	A	A	-	A	B	-	-	A	B	B	-	B	A	B	B	B	B	B	-	B	A	A	A	-	B	B	-	-	-	A
GBS15_23537285	B	A	-	-	A	-	B	A	-	-	A	-	A	A	B	-	-	-	-	A	A	-	A	B	B	-	A	B	B	-	B	B	B	B	B	B	B	-	B	A	A	A	-	-	B	-	-	A	B
GBS15_23601359	B	-	-	-	A	-	B	A	-	B	A	-	A	A	B	-	-	-	-	-	A	-	A	B	B	-	A	B	B	-	B	B	B	B	B	B	B	-	B	A	A	A	-	-	-	-	-	A	B
GBS15_23710826	B	-	-	-	A	-	B	A	-	B	A	-	A	A	B	-	-	-	A	A	-	-	A	B	B	-	A	B	B	B	B	B	B	B	B	-	-	-	B	A	A	A	-	-	B	-	-	-	B
GBS15_23710858	B	-	-	-	A	-	B	A	-	B	A	-	A	A	B	-	-	-	-	A	-	-	A	B	B	-	A	B	B	B	B	B	B	B	B	-	-	-	B	A	A	A	-	-	B	-	-	-	B
GBS15_23710995	B	-	-	-	A	-	B	A	-	B	A	-	A	A	B	-	-	-	-	A	-	-	A	B	B	-	A	B	B	B	B	B	B	B	B	-	B	-	B	A	-	A	-	-	B	-	-	-	B
GBS15_23754608	B	A	-	-	A	-	B	A	-	B	A	-	A	A	B	-	-	-	-	A	A	-	A	B	B	-	A	B	B	B	B	B	B	B	B	B	B	-	B	A	A	A	-	B	B	-	-	A	B
GBS15_23767635	B	-	-	-	A	-	B	A	-	B	A	-	A	A	B	-	-	-	-	-	A	-	A	B	B	-	A	B	B	B	B	B	B	B	B	B	B	-	B	A	A	A	-	B	B	-	-	-	B
GBS15_23769009	B	-	-	-	A	-	B	A	-	B	A	-	A	-	-	-	-	-	-	A	-	-	A	B	B	-	A	B	B	B	B	B	B	B	B	B	B	-	B	A	A	A	-	B	B	-	-	A	B
GBS15_23773660	B	A	-	-	-	-	B	A	-	B	A	-	A	-	B	-	-	-	B	A	-	-	A	B	B	-	A	B	B	B	B	B	B	B	B	B	B	-	B	A	A	A	-	B	B	-	-	A	B
GBS15_23803247	B	-	-	-	A	-	B	A	-	B	A	-	A	A	B	-	-	-	-	-	A	-	A	B	B	-	A	B	B	B	B	B	B	B	B	B	B	-	B	A	-	A	-	B	B	-	-	A	B
GBS15_23803299	B	-	-	-	A	-	B	A	-	B	A	-	A	A	B	-	-	-	-	A	A	-	A	B	B	-	A	B	B	B	B	B	B	B	B	B	B	-	B	A	-	A	-	B	B	-	-	A	B
GBS15_23803383	B	-	-	-	A	-	B	A	-	B	A	-	A	A	B	-	-	-	-	-	-	-	A	B	B	-	A	B	B	B	B	B	B	B	B	-	B	-	B	A	A	A	-	B	B	-	-	-	B
GBS15_23865120	B	A	-	-	A	-	B	A	-	B	A	-	A	A	B	-	-	-	-	-	A	-	A	B	B	-	A	B	B	B	B	B	B	B	B	B	B	-	B	A	A	A	-	B	-	-	-	A	B
GBS15_23951022	B	A	-	-	A	-	B	A	-	B	A	-	A	A	B	-	-	-	-	A	A	-	A	B	B	-	A	B	B	B	B	B	B	B	B	B	B	-	B	A	A	A	-	B	B	-	-	A	B
GBS15_23970573	B	-	-	-	-	-	B	A	-	B	A	-	A	A	B	-	-	-	-	A	A	-	A	B	B	-	A	B	B	B	B	B	B	B	-	B	B	-	B	A	A	A	-	B	B	-	-	A	B
GBS15_23973274	B	-	-	-	A	-	-	A	-	B	A	-	A	A	-	-	-	-	B	A	A	-	A	B	-	-	A	B	B	B	B	B	B	B	B	-	B	-	B	A	-	A	-	B	B	-	-	-	B
GBS15_23973310	B	-	-	-	A	-	-	A	-	B	A	-	A	A	-	-	-	-	B	A	A	-	A	B	B	-	A	B	B	B	B	B	B	B	B	-	B	-	B	A	-	A	-	B	B	-	-	-	B
GBS15_24026270	B	A	-	-	-	-	B	A	-	B	A	-	A	A	-	-	-	-	-	A	A	-	A	B	B	-	A	B	B	B	B	B	B	B	B	-	B	-	B	A	A	A	-	-	B	-	-	A	B
GBS15_24026347	B	-	-	-	-	-	B	-	-	B	-	-	-	A	-	-	-	-	-	-	A	-	A	B	B	-	A	B	B	B	B	B	B	B	B	-	B	-	B	A	-	A	-	-	B	-	-	A	B
GBS15_24026351	B	-	-	-	-	-	B	A	-	B	-	-	-	A	-	-	-	-	-	-	A	-	A	B	B	-	A	B	B	B	B	B	B	B	B	-	B	-	B	A	-	A	-	-	B	-	-	A	B
GBS15_24190159	B	-	-	-	A	-	B	A	-	-	A	-	A	-	B	-	-	-	-	-	-	-	A	B	B	-	A	B	B	B	B	B	B	B	B	B	B	-	B	A	A	A	-	B	B	-	-	A	B
GBS15_24206841	B	-	-	-	A	-	B	A	-	B	A	-	A	A	B	-	-	-	-	-	A	-	A	B	-	-	A	B	-	B	B	B	B	B	B	B	B	-	B	A	A	A	-	-	B	-	-	A	B
GBS15_24207015	B	-	-	-	A	-	B	A	-	B	A	-	A	-	B	-	-	-	A	-	A	-	A	B	B	-	A	-	B	B	B	B	B	B	-	-	B	-	B	A	A	A	-	-	B	-	-	A	B
GBS15_24217248	B	-	-	-	A	-	B	A	-	-	A	-	A	A	-	-	-	-	A	A	A	-	A	B	B	-	A	-	B	-	-	B	B	B	B	B	B	-	-	A	A	A	-	-	B	-	-	A	B
GBS15_24275166	B	-	-	-	A	-	B	A	-	B	A	-	A	A	B	-	-	-	-	-	-	-	A	B	B	-	A	B	B	B	B	B	B	B	B	B	B	-	B	A	A	A	-	B	B	-	-	A	B
GBS15_24275217	B	-	-	-	A	-	B	A	-	B	A	-	A	A	B	-	-	-	-	-	-	-	A	B	B	-	A	B	B	B	B	B	B	B	B	B	B	-	B	A	A	A	-	B	B	-	-	A	B
GBS15_24335223	B	-	-	-	A	-	B	A	-	B	A	-	A	A	B	-	-	-	-	A	A	-	A	B	B	-	A	B	B	B	B	B	B	B	B	B	B	-	B	A	A	A	-	B	B	-	-	A	B
GBS15_24335398	B	-	-	-	A	-	B	A	-	B	A	-	A	A	B	-	-	-	-	-	A	-	A	B	B	-	A	B	B	B	B	B	B	B	B	B	B	-	B	A	A	A	-	B	B	-	-	A	B
GBS15_24335411	B	-	-	-	A	-	B	A	-	B	A	-	A	A	B	-	-	-	-	-	A	-	A	B	B	-	A	B	B	B	B	B	B	B	B	B	B	-	B	A	A	A	-	B	B	-	-	A	B
GBS15_24383156	B	A	-	-	A	-	B	A	-	B	A	-	A	A	B	-	-	-	-	A	A	-	A	B	B	-	A	B	B	B	B	B	B	B	B	B	B	-	B	A	A	A	-	B	B	-	-	A	B
GBS15_24383212	B	A	-	-	A	-	B	A	-	B	A	-	A	A	B	-	-	-	-	A	A	-	A	B	B	-	A	B	B	B	B	B	B	B	B	B	B	-	B	A	A	A	-	B	B	-	-	A	B
GBS15_24491368	B	-	-	-	A	-	B	A	-	B	A	-	-	-	B	-	-	-	-	A	-	-	A	B	B	-	A	-	B	B	B	B	B	B	B	-	B	-	B	A	A	A	-	B	B	-	-	A	B
GBS15_24498275	B	A	-	-	A	-	B	A	-	B	A	-	A	A	B	-	-	-	-	A	-	-	-	B	B	-	A	B	B	B	B	B	B	B	B	B	B	-	B	A	A	A	-	B	B	-	-	A	B
GBS15_24548699	B	-	-	-	A	-	B	A	-	B	A	-	A	A	B	-	-	-	-	-	A	-	A	B	B	-	A	-	B	-	B	B	B	B	B	B	B	-	B	A	A	A	-	B	B	-	-	A	B
GBS15_24572695	B	A	-	-	A	-	B	A	-	B	A	-	A	A	B	-	-	-	A	-	A	-	A	B	B	-	A	B	B	B	B	B	B	B	B	B	B	-	B	A	A	A	-	B	B	-	-	A	B
GBS15_24628245	B	-	-	-	A	-	B	A	-	B	A	-	-	A	B	-	-	-	-	-	A	-	A	B	B	-	A	B	B	B	B	B	B	B	B	-	B	-	B	A	A	A	-	-	B	-	-	-	B
GBS15_24695694	B	-	-	-	A	-	B	A	-	B	-	-	A	A	B	-	-	-	-	-	-	-	A	B	B	-	A	B	B	B	B	B	B	B	B	B	B	-	B	A	A	A	-	B	B	-	-	A	B
GBS15_24695784	B	-	-	-	A	-	B	A	-	B	-	-	A	A	B	-	-	-	-	-	-	-	A	B	B	-	A	B	B	B	B	B	B	B	B	B	B	-	B	A	A	-	-	B	B	-	-	A	B
GBS15_24776543	B	A	-	-	A	-	B	A	-	B	A	-	A	A	B	-	-	-	-	-	A	-	A	B	B	-	A	B	B	B	B	B	B	B	B	B	B	-	B	A	A	A	-	B	B	-	-	-	-
GBS15_24776565	B	A	-	-	A	-	B	A	-	B	A	-	A	A	B	-	-	-	A	-	A	-	A	B	B	-	A	B	B	B	B	B	B	B	B	B	B	-	B	A	A	A	-	B	B	-	-	-	-
GBS15_24776639	B	A	-	-	A	-	B	A	-	B	A	-	A	A	B	-	-	-	-	-	A	-	A	B	B	-	A	B	B	B	B	B	B	B	B	B	B	-	B	A	A	A	-	B	B	-	-	-	B
GBS15_24776934	B	-	-	-	A	-	B	A	-	-	A	-	A	A	B	-	-	-	-	-	A	-	A	B	B	-	A	B	B	B	-	B	B	B	B	-	B	-	B	A	A	A	-	-	B	-	-	A	B
GBS15_25002097	B	A	-	-	A	-	B	A	-	B	A	-	-	-	B	-	-	-	-	-	A	-	A	B	B	-	A	B	B	B	B	B	B	B	B	-	B	-	B	A	A	A	-	B	B	-	-	-	B
GBS15_25068636	B	A	-	-	A	-	B	A	-	B	A	-	-	A	B	-	-	-	-	A	A	-	-	B	B	-	A	-	B	B	B	B	B	B	B	B	B	-	B	A	A	A	-	-	B	-	-	A	B
GBS15_25102126	B	-	-	-	A	-	B	A	-	B	A	-	A	-	B	-	-	-	-	A	A	-	A	B	B	-	A	B	B	B	B	B	B	B	B	B	B	-	B	A	A	A	-	B	B	-	-	A	B
GBS15_25116525	B	A	-	-	A	-	B	A	-	B	A	-	A	A	B	-	-	-	B	A	A	-	A	B	B	-	A	B	-	B	B	B	B	B	B	B	B	-	B	A	A	A	-	B	B	-	-	A	B
GBS15_25116759	B	-	-	-	A	-	B	A	-	B	A	-	A	A	-	-	-	-	-	A	A	-	A	B	B	-	A	B	B	B	B	B	B	B	B	B	B	-	B	A	A	A	-	B	B	-	-	A	B
GBS15_25116888	B	-	-	-	A	-	B	A	-	B	A	-	A	A	B	-	-	-	-	A	A	-	A	B	B	-	A	B	B	B	B	B	B	B	B	B	B	-	B	A	A	A	-	B	B	-	-	A	B
GBS15_25202100	B	A	-	-	A	-	B	A	-	B	A	-	A	A	B	-	-	-	-	A	A	-	A	B	B	-	A	B	B	B	B	B	B	-	B	B	B	-	B	A	A	A	-	B	B	-	-	A	B
GBS15_25393380	B	-	-	-	A	-	B	A	-	B	A	-	A	A	-	-	-	-	B	-	-	-	A	B	B	-	A	B	-	B	B	B	B	B	B	B	B	-	B	A	A	A	-	B	B	-	-	A	B
GBS15_25449795	B	A	-	-	A	-	B	A	-	B	A	-	A	A	B	-	-	-	-	A	A	-	A	B	B	-	A	B	B	B	B	B	B	B	B	B	B	-	B	A	A	A	-	B	B	-	-	A	B
GBS15_25449859	B	A	-	-	A	-	B	A	-	B	A	-	A	A	B	-	-	-	-	A	A	-	A	B	B	-	A	B	B	B	B	B	B	B	B	-	B	-	B	A	A	A	-	B	B	-	-	A	B
GBS15_25473206	B	-	-	-	A	-	B	A	-	B	A	-	-	A	B	-	-	-	-	A	-	-	A	B	B	-	A	B	B	B	B	B	B	B	B	B	B	-	B	A	A	A	-	-	B	-	-	A	B
GBS15_25475820	B	A	-	-	A	-	B	A	-	B	A	-	A	A	B	-	-	-	-	A	A	-	A	B	B	-	A	B	B	B	B	B	B	B	B	B	B	-	B	A	A	A	-	B	B	-	-	A	B
GBS15_25782282	B	A	-	-	A	-	B	A	-	B	A	-	A	A	B	-	-	-	-	A	A	-	A	B	B	-	A	B	B	B	B	B	B	B	B	B	B	-	B	A	A	A	-	B	B	-	-	A	B
GBS15_25817977	B	A	-	-	A	-	B	A	-	-	A	-	A	-	B	-	-	-	-	A	A	-	A	B	B	-	A	-	B	-	B	B	B	B	B	-	B	-	B	A	A	A	-	-	B	-	-	A	B
GBS15_26044155	B	A	-	-	A	-	B	A	-	B	A	-	A	A	B	-	-	-	-	-	-	-	A	B	B	-	-	B	B	B	B	B	B	B	B	B	B	-	B	A	A	A	-	-	B	-	-	A	B
GBS15_26089435	B	A	-	-	-	-	B	A	-	B	A	-	-	-	B	-	-	-	-	A	-	-	A	B	B	-	A	B	B	B	B	B	B	B	B	-	B	-	B	A	A	A	-	B	B	-	-	A	-
GBS15_26128006	B	-	-	-	A	-	B	A	-	B	A	-	A	A	B	-	-	-	-	-	-	-	A	B	B	-	-	B	B	-	B	B	B	B	B	-	B	-	B	A	A	A	-	B	B	-	-	A	B
GBS15_26174980	B	A	-	-	A	-	B	A	-	B	A	-	A	A	B	-	-	-	-	-	A	-	A	B	B	-	A	B	B	B	B	B	B	B	B	B	B	-	B	A	A	A	-	B	B	-	-	A	B
GBS15_26216851	B	A	-	-	A	-	B	A	-	B	A	-	A	A	B	-	-	-	-	-	-	-	A	B	B	-	A	B	B	B	B	B	B	B	B	-	B	-	B	A	A	A	-	B	B	-	-	A	B
GBS15_26246836	B	-	-	-	A	-	B	A	-	B	A	-	A	-	B	-	-	-	A	-	A	-	A	B	B	-	A	B	B	B	B	B	B	-	B	B	B	-	B	A	A	A	-	B	B	-	-	A	B
GBS15_26246896	B	-	-	-	A	-	B	A	-	B	A	-	A	-	B	-	-	-	A	-	A	-	A	B	B	-	A	B	B	B	B	B	B	-	B	B	B	-	B	A	A	A	-	-	B	-	-	A	B
GBS15_26316733	B	-	-	-	A	-	B	A	-	B	A	-	-	A	B	-	-	-	-	-	A	-	A	B	B	-	A	B	B	B	B	B	B	B	B	B	B	-	B	A	A	A	-	B	B	-	-	-	B
GBS15_26344013	B	A	-	-	A	-	B	A	-	B	A	-	A	A	B	-	-	-	-	A	A	-	A	B	B	-	A	B	B	B	B	B	B	B	B	B	B	-	B	A	A	A	-	B	B	-	-	A	B
GBS15_26434579	B	-	-	-	A	-	B	A	-	B	A	-	-	-	B	-	-	-	-	A	A	-	A	B	B	-	A	B	B	B	B	B	B	B	B	-	B	-	B	A	A	A	-	-	B	-	-	A	B
GBS15_26797039	B	A	-	-	A	-	B	A	-	B	A	-	A	A	B	-	-	-	A	A	A	-	A	B	B	-	A	B	B	B	B	B	B	B	B	-	B	-	B	A	A	A	-	B	B	-	-	A	B
GBS15_26903495	B	-	-	-	A	-	B	A	-	B	A	-	-	-	B	-	-	-	-	A	A	-	A	B	B	-	A	B	B	B	B	B	B	B	B	-	B	-	B	A	A	A	-	B	B	-	-	A	B
GBS15_26926786	B	-	-	-	A	-	B	A	-	B	A	-	A	A	B	-	-	-	-	A	A	-	A	B	B	-	A	-	B	B	B	B	B	B	B	B	B	-	B	A	A	A	-	B	B	-	-	A	B
GBS15_26947827	B	-	-	-	-	-	B	A	-	B	A	-	A	A	-	-	-	-	-	A	-	-	A	B	B	-	A	B	B	B	B	B	B	-	B	-	B	-	B	A	A	A	-	-	B	-	-	-	B
GBS15_26962398	B	-	-	-	A	-	B	A	-	B	A	-	A	A	B	-	-	-	-	A	A	-	A	B	B	-	A	B	B	B	B	B	B	B	B	B	B	-	B	A	A	A	-	-	B	-	-	A	-
GBS15_26997638	B	A	-	-	A	-	B	A	-	B	A	-	A	A	B	-	-	-	-	A	A	-	A	B	B	-	A	B	B	B	B	B	B	B	B	B	B	-	B	A	A	A	-	B	B	-	-	A	B
GBS15_26997684	B	A	-	-	A	-	B	A	-	B	A	-	A	A	B	-	-	-	-	A	A	-	A	B	B	-	A	B	B	B	B	B	B	B	B	B	B	-	B	A	A	A	-	B	B	-	-	A	B
GBS15_27072319	B	-	-	-	A	-	B	A	-	B	A	-	A	A	B	-	-	-	A	A	A	-	A	B	B	-	A	B	B	B	B	B	B	B	B	B	B	-	B	A	A	A	-	B	B	-	-	-	B
GBS15_27219868	B	-	-	-	A	-	B	A	-	B	A	-	A	A	B	-	-	-	A	A	A	-	A	B	B	-	A	B	B	B	B	B	B	B	B	B	B	-	B	A	A	-	-	B	B	-	-	A	B
GBS15_27224324	-	A	-	-	A	-	B	A	-	B	A	-	A	A	B	-	-	-	A	-	-	-	A	B	B	-	A	B	B	B	B	B	B	B	-	B	B	-	B	A	A	A	-	-	B	-	-	A	B
GBS15_27251669	B	-	-	-	A	-	B	A	-	B	A	-	A	-	B	-	-	-	-	A	A	-	A	B	B	-	A	B	B	B	B	B	B	B	B	-	B	-	B	A	A	A	-	B	B	-	-	A	B
GBS15_27409577	B	-	-	-	A	-	-	A	-	B	A	-	-	-	B	-	-	-	-	-	-	-	A	B	-	-	A	B	B	B	B	B	B	B	B	B	B	-	B	A	A	A	-	B	B	-	-	-	B
GBS15_27416085	B	-	-	-	A	-	B	A	-	B	A	-	A	A	B	-	-	-	A	-	A	-	A	B	B	-	A	B	B	B	B	B	B	B	B	B	B	-	B	A	A	A	-	B	B	-	-	A	B
GBS15_27469892	B	-	-	-	A	-	B	A	-	B	A	-	A	A	B	-	-	-	-	A	A	-	A	B	B	-	A	B	B	B	B	B	B	B	B	B	B	-	B	A	A	A	-	B	B	-	-	A	B
GBS15_27496580	B	A	-	-	A	-	B	A	-	B	A	-	A	A	B	-	-	-	-	A	A	-	A	B	B	-	A	-	-	B	B	B	B	B	B	B	B	-	B	A	A	A	-	B	B	-	-	A	B
GBS15_27526376	B	-	-	-	A	-	B	A	-	-	A	-	A	A	B	-	-	-	-	A	A	-	A	B	B	-	A	B	B	B	B	B	B	B	B	-	B	-	B	A	A	A	-	B	B	-	-	A	B
GBS15_27526467	B	A	-	-	A	-	b	A	-	b	A	-	A	A	b	-	-	-	B	A	-	-	A	B	-	-	A	-	-	B	-	b	B	B	b	-	-	-	b	A	A	A	-	-	B	-	-	A	B
GBS15_27669256	B	A	-	-	A	-	B	A	-	B	A	-	A	A	B	-	-	-	A	-	-	-	A	B	B	-	A	B	B	B	B	B	B	B	B	B	B	-	B	A	A	A	-	B	B	-	-	A	B
GBS15_27752029	B	-	-	-	A	-	B	A	-	B	A	-	A	A	B	-	-	-	-	A	A	-	A	B	B	-	A	B	B	B	B	B	B	B	B	B	B	-	B	A	A	A	-	B	B	-	-	A	B
GBS15_27761445	B	A	-	-	A	-	B	A	-	B	A	-	A	A	B	-	-	-	-	A	A	-	A	B	B	-	A	B	B	B	B	B	B	B	B	B	B	-	B	A	A	A	-	B	B	-	-	A	B
GBS15_27899799	B	A	-	-	A	-	B	A	-	B	A	-	A	A	B	-	-	-	-	A	A	-	A	B	B	-	A	B	B	B	B	B	B	B	B	B	B	-	B	A	A	A	-	B	B	-	-	A	-
GBS15_28237933	B	-	-	-	A	-	B	A	-	B	A	-	A	A	B	-	-	-	-	-	A	-	A	B	B	-	A	B	B	B	B	B	B	B	B	-	B	-	B	A	A	A	-	B	B	-	-	-	B
GBS15_28320599	B	-	-	-	A	-	B	A	-	B	A	-	A	A	B	-	-	-	-	A	A	-	A	B	B	-	A	B	B	B	B	B	B	B	B	B	B	-	B	A	A	A	-	B	B	-	-	A	B
GBS15_28501094	B	-	-	-	A	-	B	A	-	B	A	-	A	A	B	-	-	-	-	-	-	-	A	B	B	-	A	B	B	B	B	B	B	B	B	-	B	-	B	A	A	A	-	B	B	-	-	A	B
GBS15_28702248	B	-	-	-	A	-	B	A	-	B	A	-	A	A	B	-	-	-	-	A	-	-	A	B	B	-	A	B	B	B	B	B	B	B	B	-	B	-	B	A	A	A	-	-	B	-	-	-	B
GBS15_28708780	B	-	-	-	A	-	B	A	-	B	A	-	A	A	B	-	-	-	A	-	-	-	A	B	-	-	A	-	B	B	B	B	B	B	-	B	B	-	B	A	A	A	-	-	B	-	-	A	B
GBS15_28708874	B	-	-	-	A	-	B	A	-	B	A	-	A	A	B	-	-	-	A	A	-	-	A	B	B	-	A	B	B	B	B	B	B	B	-	B	B	-	B	A	A	A	-	-	B	-	-	-	B
GBS15_28708887	B	-	-	-	A	-	B	A	-	B	A	-	A	A	B	-	-	-	A	A	-	-	A	B	B	-	A	-	-	B	B	B	B	B	-	B	B	-	B	A	A	A	-	-	B	-	-	-	B
GBS15_28708947	B	-	-	-	A	-	B	A	-	B	A	-	A	A	B	-	-	-	A	A	-	-	A	B	B	-	A	-	B	B	B	B	B	B	-	B	B	-	B	A	A	A	-	-	B	-	-	-	B
GBS15_28752797	B	-	-	-	A	-	B	A	-	B	A	-	A	A	B	-	-	-	-	A	A	-	A	-	B	-	A	B	B	B	B	B	B	B	B	B	B	-	B	A	A	A	-	B	B	-	-	A	B
GBS15_28753182	B	-	-	-	A	-	B	A	-	B	A	-	A	A	B	-	-	-	A	A	A	-	A	B	B	-	A	B	B	B	B	B	B	B	B	B	B	-	B	A	A	A	-	B	B	-	-	-	B
GBS15_28781473	B	A	-	-	A	-	B	A	-	B	A	-	A	A	B	-	-	-	-	A	A	-	A	B	B	-	A	B	B	B	B	B	B	B	B	B	B	-	B	A	A	A	-	B	B	-	-	A	-
GBS15_29038501	B	-	-	-	A	-	B	A	-	B	A	-	A	A	B	-	-	-	-	A	A	-	A	B	B	-	A	B	B	B	B	B	B	B	B	B	B	-	B	A	A	A	-	B	B	-	-	-	B
GBS15_29038815	B	-	-	-	A	-	B	A	-	B	A	-	A	A	B	-	-	-	-	A	A	-	A	B	B	-	A	B	B	B	B	B	B	B	B	B	B	-	B	A	A	A	-	B	B	-	-	-	B
GBS15_29045877	B	A	-	-	A	-	B	A	-	B	A	-	A	A	B	-	-	-	-	A	A	-	A	B	B	-	A	B	B	B	B	B	B	B	B	B	B	-	B	A	A	A	-	B	B	-	-	A	-
GBS15_29046054	B	A	-	-	A	-	B	A	-	B	A	-	A	A	B	-	-	-	A	-	A	-	-	B	B	-	A	B	B	B	B	B	B	B	B	B	B	-	B	A	A	A	-	B	B	-	-	A	B
GBS15_29257933	B	-	-	-	A	-	B	A	-	B	A	-	B	A	B	-	-	-	B	-	-	-	A	B	B	-	A	B	B	B	B	B	B	B	B	-	B	-	B	A	A	A	-	-	B	-	-	-	B
GBS15_29481976	B	-	-	-	A	-	B	A	-	-	A	-	A	A	-	-	-	-	-	-	A	-	A	B	B	-	A	B	B	B	B	B	B	-	B	-	B	-	B	A	A	A	-	B	B	-	-	-	B
GBS15_29540694	B	A	-	-	A	-	B	A	-	-	A	-	-	-	B	-	-	-	A	-	-	-	A	B	B	-	A	-	B	B	B	B	B	B	-	B	-	-	B	A	A	A	-	-	B	-	-	A	B
GBS15_30205606	B	A	-	-	-	-	B	A	-	B	A	-	A	A	B	-	-	-	-	A	A	-	-	B	B	-	A	B	B	B	B	B	B	B	B	-	B	-	B	A	-	A	-	B	B	-	-	A	B
GBS15_30254290	B	-	-	-	A	-	B	A	-	B	A	-	A	A	B	-	-	-	-	A	A	-	A	B	B	-	A	B	B	B	B	B	B	B	B	B	B	-	B	A	A	A	-	B	B	-	-	A	B
GBS15_30279490	B	A	-	-	A	-	-	A	-	B	A	-	A	-	B	-	-	-	A	-	A	-	A	B	B	-	A	B	B	B	B	B	B	B	B	B	B	-	B	A	A	A	-	B	B	-	-	A	B
GBS15_30309023	B	A	-	-	A	-	B	A	-	B	A	-	A	A	B	-	-	-	-	A	A	-	A	B	B	-	A	B	B	B	B	B	B	B	B	B	B	-	B	A	A	A	-	B	B	-	-	A	-
GBS15_30377967	B	A	-	-	A	-	B	A	-	B	A	-	A	A	B	-	-	-	A	-	A	-	A	B	B	-	-	B	B	B	B	B	B	B	B	-	B	-	B	A	A	A	-	-	B	-	-	A	B
GBS15_30411279	B	-	-	-	A	-	B	A	-	B	A	-	-	A	B	-	-	-	-	A	-	-	A	B	B	-	-	B	B	B	B	B	B	B	B	B	B	-	B	A	A	A	-	B	B	-	-	A	B
GBS15_30411327	B	-	-	-	A	-	B	A	-	B	A	-	-	-	-	-	-	-	-	A	-	-	A	B	B	-	A	B	B	B	B	B	B	B	B	B	B	-	B	A	A	A	-	B	B	-	-	A	B
GBS15_30436839	B	A	-	-	A	-	B	A	-	B	A	-	-	A	B	-	-	-	A	A	-	-	A	B	B	-	A	B	B	B	B	B	B	B	B	-	B	-	-	A	A	A	-	B	B	-	-	-	B
GBS15_30534136	B	-	-	-	A	-	B	A	-	B	A	-	A	A	B	-	-	-	-	A	-	-	A	B	B	-	-	B	-	B	B	B	B	B	B	-	B	-	B	A	-	A	-	B	B	-	-	A	-
GBS15_30573476	B	A	-	-	A	-	B	A	-	B	A	-	-	A	B	-	-	-	-	A	A	-	A	B	B	-	A	B	B	B	B	B	B	B	B	B	B	-	B	A	A	A	-	B	B	-	-	A	B
GBS15_30650845	B	-	-	-	A	-	B	A	-	B	A	-	A	A	-	-	-	-	-	-	-	-	A	B	B	-	A	B	B	B	B	B	B	B	B	B	B	-	B	A	A	A	-	B	B	-	-	A	B
GBS15_30655095	B	-	-	-	A	-	B	A	-	B	A	-	-	A	B	-	-	-	A	A	-	-	A	B	B	-	-	B	B	B	B	B	B	B	B	B	B	-	B	A	A	A	-	B	B	-	-	A	B
GBS15_30655346	B	-	-	-	A	-	B	A	-	B	A	-	A	A	-	-	-	-	A	-	A	-	A	B	-	-	A	B	B	B	B	B	-	B	B	B	B	-	B	A	-	A	-	B	B	-	-	-	-
GBS15_30658596	B	A	-	-	A	-	B	A	-	B	A	-	A	A	B	-	-	-	B	A	A	-	A	B	B	-	A	B	B	B	B	B	B	B	B	B	B	-	B	A	A	A	-	B	B	-	-	A	B
GBS15_30658648	B	A	-	-	A	-	B	A	-	B	A	-	A	A	B	-	-	-	B	A	A	-	A	B	B	-	A	B	B	B	B	B	B	B	B	B	B	-	B	A	A	A	-	B	B	-	-	A	B
GBS15_30679739	B	-	-	-	A	-	B	A	-	B	A	-	-	A	B	-	-	-	-	-	A	-	A	B	B	-	A	B	B	B	B	B	B	B	B	-	B	-	B	A	A	A	-	B	B	-	-	A	B
GBS15_30775978	B	-	-	-	A	-	B	A	-	B	A	-	A	-	B	-	-	-	A	A	-	-	A	B	B	-	A	B	B	B	B	B	-	B	B	B	B	-	B	A	A	A	-	B	B	-	-	A	B
GBS15_30776041	B	-	-	-	A	-	B	A	-	B	A	-	A	A	B	-	-	-	-	A	-	-	A	B	B	-	A	B	B	B	B	B	-	B	B	B	B	-	B	A	A	A	-	B	B	-	-	A	B
GBS15_30788434	B	-	-	-	A	-	-	A	-	B	A	-	A	A	B	-	-	-	-	-	A	-	A	B	B	-	A	B	B	B	B	-	B	B	B	B	B	-	B	A	A	A	-	B	B	-	-	A	B
GBS15_31021672	B	A	-	-	-	-	-	A	-	-	A	-	-	-	B	-	-	-	-	A	-	-	-	B	B	-	A	-	B	B	B	B	B	B	B	-	B	-	B	-	A	A	-	-	B	-	-	A	B
GBS15_31059490	B	A	-	-	A	-	B	A	-	B	A	-	-	A	B	-	-	-	-	A	A	-	A	B	B	-	A	B	-	B	B	B	B	B	B	-	B	-	B	A	A	A	-	B	B	-	-	A	B
GBS15_31059624	B	A	-	-	A	-	B	A	-	B	A	-	A	A	B	-	-	-	-	A	A	-	A	B	B	-	A	B	B	B	B	B	B	B	B	-	B	-	B	A	A	A	-	B	B	-	-	A	B
GBS15_31112411	B	A	-	-	A	-	B	A	-	B	A	-	-	A	B	-	-	-	-	-	A	-	A	B	B	-	A	B	B	B	B	B	B	-	B	-	B	-	B	A	A	A	-	-	B	-	-	A	B
GBS15_31113249	B	A	-	-	A	-	B	A	-	B	A	-	A	A	B	-	-	-	-	A	A	-	A	B	B	-	A	B	B	B	B	B	B	B	B	B	B	-	B	A	A	A	-	B	B	-	-	A	B
GBS15_31206333	B	A	-	-	A	-	B	A	-	B	A	-	A	A	B	-	-	-	-	A	A	-	A	B	B	-	A	B	B	B	-	B	B	B	B	B	B	-	B	A	A	A	-	-	B	-	-	A	B
GBS15_31248475	B	A	-	-	A	-	B	A	-	B	A	-	A	A	B	-	-	-	B	A	A	-	A	B	B	-	A	B	B	B	B	B	B	B	B	B	B	-	B	A	A	A	-	B	-	-	-	A	B
GBS15_31494039	B	A	-	-	A	-	B	A	-	B	A	-	A	A	B	-	-	-	-	A	A	-	A	B	B	-	A	B	B	B	B	B	B	B	B	B	B	-	B	A	A	A	-	B	B	-	-	A	B
GBS15_31643754	B	A	-	-	A	-	B	A	-	B	A	-	A	A	B	-	-	-	-	A	A	-	A	B	B	-	A	B	B	B	B	B	B	B	B	-	B	-	B	A	-	A	-	B	B	-	-	A	B
GBS15_31660794	B	-	-	-	A	-	B	A	-	-	A	-	A	A	B	-	-	-	-	A	A	-	A	B	B	-	A	B	B	B	B	B	B	B	B	B	B	-	B	A	A	A	-	B	-	-	-	A	B
GBS15_31729328	B	-	-	-	-	-	B	A	-	B	A	-	A	-	B	-	-	-	-	-	A	-	A	B	B	-	A	B	B	B	B	B	B	B	B	-	B	-	B	A	A	A	-	B	B	-	-	-	B
GBS15_31739448	B	A	-	-	A	-	B	A	-	B	A	-	A	A	B	-	-	-	-	A	A	-	A	B	B	-	A	B	B	B	B	B	B	B	B	B	B	-	B	A	A	A	-	B	B	-	-	A	B
GBS15_31772941	B	A	-	-	A	-	B	A	-	B	A	-	A	A	B	-	-	-	-	A	-	-	A	B	B	-	A	B	B	B	B	-	B	B	-	-	B	-	B	A	A	A	-	B	B	-	-	-	B
GBS15_31907176	B	-	-	-	A	-	B	A	-	B	A	-	A	A	B	-	-	-	-	A	-	-	A	B	B	-	A	B	B	B	B	B	B	B	B	-	B	-	B	A	A	A	-	B	B	-	-	A	B
GBS15_31907216	B	-	-	-	A	-	B	A	-	B	A	-	-	A	B	-	-	-	-	A	-	-	A	B	B	-	A	B	B	B	B	B	B	B	B	-	B	-	B	A	A	A	-	B	B	-	-	A	B
GBS15_31907452	B	-	-	-	A	-	B	A	-	B	A	-	A	A	B	-	-	-	-	-	A	-	A	B	B	-	A	B	B	B	B	B	B	B	B	-	B	-	B	A	A	A	-	B	B	-	-	-	B
GBS15_31916198	B	-	-	-	A	-	B	A	-	B	A	-	A	A	B	-	-	-	-	A	A	-	A	B	B	-	A	B	B	B	B	B	B	B	B	B	B	-	B	A	A	A	-	B	B	-	-	A	B
GBS15_32018169	B	-	-	-	A	-	B	A	-	B	A	-	-	-	-	-	-	-	A	-	-	-	A	B	B	-	-	B	B	B	B	B	B	B	B	-	B	-	B	A	A	A	-	B	B	-	-	A	B
GBS15_32121489	B	-	-	-	A	-	B	A	-	B	A	-	A	-	-	-	-	-	-	-	-	-	A	B	B	-	A	-	B	B	B	B	-	B	B	-	B	-	B	A	A	A	-	-	B	-	-	A	B
GBS15_32233306	B	A	-	-	A	-	B	A	-	B	A	-	A	A	B	-	-	-	-	A	A	-	A	B	B	-	A	B	B	B	B	B	B	B	B	B	B	-	B	A	A	A	-	B	B	-	-	A	B
GBS15_32349369	B	A	-	-	-	-	B	A	-	B	A	-	A	A	B	-	-	-	-	A	-	-	A	B	B	-	A	B	B	B	B	B	B	B	B	-	B	-	B	A	-	A	-	B	B	-	-	-	B
GBS15_32402303	B	A	-	-	A	-	B	A	-	B	A	-	A	A	B	-	-	-	B	A	A	-	A	B	-	-	A	B	B	B	B	B	B	B	B	B	B	-	B	A	A	A	-	B	B	-	-	A	B
GBS15_32402322	B	A	-	-	A	-	B	A	-	B	-	-	A	A	B	-	-	-	-	A	A	-	A	B	-	-	-	B	B	B	B	B	B	B	B	B	B	-	B	-	-	A	-	B	B	-	-	A	B
GBS15_32402330	B	A	-	-	A	-	B	A	-	B	A	-	A	A	B	-	-	-	B	A	A	-	A	B	-	-	A	B	B	B	B	B	B	B	B	B	B	-	B	A	A	A	-	B	B	-	-	A	B
GBS15_32402688	B	-	-	-	-	-	B	A	-	B	A	-	A	A	B	-	-	-	-	A	-	-	A	B	B	-	A	B	B	B	B	B	B	B	B	B	B	-	B	A	A	A	-	-	B	-	-	A	B
GBS15_32630290	B	A	-	-	A	-	B	A	-	B	A	-	A	-	B	-	-	-	A	A	A	-	A	B	B	-	A	-	B	B	B	B	B	-	B	B	B	-	B	A	A	A	-	-	B	-	-	-	B
GBS15_32695522	B	-	-	-	A	-	B	A	-	B	A	-	A	A	B	-	-	-	-	A	A	-	A	B	-	-	A	B	B	B	B	B	B	B	B	B	B	-	B	A	A	A	-	B	B	-	-	A	B
GBS15_32696077	B	A	-	-	A	-	B	A	-	B	A	-	A	A	-	-	-	-	-	A	A	-	A	B	-	-	A	B	-	B	-	B	B	-	B	B	-	-	B	A	A	A	-	B	-	-	-	A	B
GBS15_32696376	-	-	-	-	A	-	B	A	-	B	A	-	A	A	B	-	-	-	A	A	A	-	A	B	B	-	A	B	B	B	B	B	B	B	B	B	B	-	B	A	A	A	-	B	B	-	-	A	B
GBS15_32696454	B	-	-	-	A	-	B	A	-	B	A	-	A	A	B	-	-	-	A	A	A	-	A	B	B	-	A	B	B	B	B	B	B	B	B	B	B	-	B	A	A	A	-	B	B	-	-	A	B
GBS15_32769606	B	A	-	-	A	-	B	A	-	B	A	-	A	A	B	-	-	-	-	A	A	-	A	B	B	-	A	B	-	B	B	B	B	B	B	B	B	-	B	A	A	A	-	B	-	-	-	A	B
GBS15_32828544	B	A	-	-	A	-	B	A	-	B	A	-	A	A	B	-	-	-	-	-	A	-	A	B	B	-	A	B	B	-	B	B	B	B	B	-	B	-	B	A	A	A	-	B	B	-	-	A	B
GBS15_33123095	B	-	-	-	A	-	B	A	-	B	A	-	A	A	B	-	-	-	-	A	A	-	A	B	B	-	A	B	B	B	B	B	B	B	B	B	B	-	B	A	A	A	-	B	B	-	-	A	B
GBS15_33130819	B	-	-	-	A	-	B	A	-	B	A	-	-	A	B	-	-	-	-	-	-	-	A	B	B	-	A	B	B	B	B	B	B	B	B	B	B	-	B	-	-	A	-	B	B	-	-	A	B
GBS15_33226464	B	A	-	-	-	-	-	A	-	B	A	-	A	A	B	-	-	-	-	A	A	-	A	B	B	-	A	B	B	B	B	B	B	B	B	B	B	-	B	A	A	A	-	B	B	-	-	-	B
GBS15_33238263	B	-	-	-	A	-	B	A	-	B	A	-	A	A	B	-	-	-	-	A	A	-	A	B	B	-	A	B	B	B	B	B	B	B	B	B	B	-	B	A	A	A	-	B	B	-	-	A	B
GBS15_33238300	B	-	-	-	A	-	B	A	-	B	A	-	A	A	B	-	-	-	-	A	A	-	A	B	B	-	A	B	B	B	B	B	B	B	B	B	B	-	B	A	A	A	-	B	B	-	-	A	B
GBS15_33243249	B	A	-	-	A	-	B	-	-	B	A	-	A	A	B	-	-	-	-	A	-	-	A	B	B	-	A	B	B	B	B	B	B	-	B	B	B	-	B	A	A	A	-	B	B	-	-	A	-
GBS15_33243368	B	A	-	-	A	-	B	A	-	B	A	-	A	A	-	-	-	-	A	-	A	-	A	B	-	-	-	B	B	B	B	B	B	B	B	-	B	-	B	A	A	A	-	-	B	-	-	-	B
GBS15_33243374	B	a	-	-	a	-	B	a	-	B	a	-	a	a	-	-	-	-	a	-	a	-	a	B	-	-	A	B	B	B	B	B	B	B	B	-	B	-	B	a	a	a	-	-	B	-	-	-	B
GBS15_33389973	B	A	-	-	A	-	B	A	-	B	A	-	A	A	B	-	-	-	-	-	A	-	A	B	B	-	A	B	B	B	B	B	B	B	B	B	B	-	B	A	A	A	-	B	B	-	-	A	B
GBS15_33456035	B	A	-	-	A	-	B	A	-	B	A	-	A	A	B	-	-	-	A	-	A	-	A	B	B	-	A	B	B	B	B	B	B	B	B	A	B	-	B	A	A	A	-	-	B	-	-	A	B
GBS15_33456067	B	A	-	-	A	-	B	A	-	B	A	-	A	A	B	-	-	-	A	-	A	-	A	B	B	-	A	B	B	B	B	B	B	B	B	A	B	-	B	A	A	A	-	-	B	-	-	A	B
GBS15_33456073	B	A	-	-	A	-	B	A	-	B	A	-	A	A	B	-	-	-	A	-	A	-	A	B	B	-	A	B	B	B	B	B	B	B	B	A	B	-	B	A	A	A	-	-	B	-	-	A	B
GBS15_33456085	B	A	-	-	B	-	B	A	-	B	A	-	A	B	B	-	-	-	A	-	A	-	A	B	B	-	A	B	B	B	B	B	B	B	B	A	B	-	B	A	A	A	-	-	B	-	-	A	B
GBS15_33456091	B	A	-	-	A	-	B	A	-	B	A	-	A	B	B	-	-	-	A	-	A	-	A	B	B	-	A	B	B	B	B	B	B	B	B	A	B	-	B	A	A	A	-	-	B	-	-	A	B
GBS15_33518687	B	A	-	-	A	-	B	A	-	B	A	-	A	A	B	-	-	-	-	-	A	-	A	B	B	-	A	B	B	B	B	B	B	B	B	B	B	-	B	A	A	A	-	B	B	-	-	A	B
GBS15_33805365	B	A	-	-	A	-	B	A	-	B	A	-	A	A	B	-	-	-	-	-	A	-	A	B	B	-	A	B	B	B	B	B	B	B	B	-	B	-	B	A	A	A	-	B	B	-	-	A	B
GBS15_33814440	B	A	-	-	A	-	B	A	-	B	A	-	-	-	B	-	-	-	-	A	A	-	A	B	B	-	A	B	B	B	B	B	B	B	B	-	B	-	B	A	A	A	-	-	B	-	-	A	B
GBS15_33819180	B	A	-	-	A	-	B	A	-	B	A	-	A	A	B	-	-	-	-	A	A	-	A	B	B	-	A	B	B	B	B	B	B	B	B	B	B	-	B	A	A	A	-	B	B	-	-	A	B
GBS15_33933107	B	-	-	-	A	-	B	A	-	B	A	-	-	-	B	-	-	-	-	A	A	-	A	B	-	-	-	B	B	B	B	B	B	B	B	-	B	-	B	A	A	A	-	-	B	-	-	-	B
GBS15_33950886	B	A	-	-	A	-	B	A	-	B	-	-	A	A	B	-	-	-	A	A	A	-	A	B	B	-	A	B	B	B	B	B	B	-	B	B	B	-	B	A	A	A	-	B	B	-	-	A	B
GBS15_34052770	B	A	-	-	A	-	B	A	-	B	A	-	A	A	B	-	-	-	-	-	A	-	A	B	B	-	A	B	B	B	B	B	B	B	B	B	B	-	B	A	A	A	-	B	B	-	-	A	B
GBS15_34054226	B	A	-	-	A	-	B	A	-	B	A	-	A	A	-	-	-	-	-	A	A	-	A	B	B	-	A	B	B	B	B	B	B	B	B	B	B	-	B	A	A	A	-	B	B	-	-	A	B
GBS15_34092781	B	A	-	-	A	-	B	A	-	B	A	-	A	A	B	-	-	-	-	A	A	-	A	B	B	-	A	B	B	B	B	B	B	B	B	-	B	-	B	A	A	A	-	B	B	-	-	A	B
GBS15_34127906	B	A	-	-	A	-	B	A	-	B	A	-	A	A	-	-	-	-	-	A	-	-	A	B	B	-	A	B	B	B	B	B	B	B	B	B	B	-	B	A	A	A	-	-	B	-	-	A	B
GBS15_34270267	B	A	-	-	A	-	B	A	-	B	A	-	A	A	B	-	-	-	-	A	A	-	A	B	B	-	A	B	B	B	B	B	B	B	B	-	B	-	B	A	A	A	-	B	B	-	-	A	B
GBS15_34307980	B	-	-	-	A	-	B	A	-	B	A	-	A	A	B	-	-	-	-	-	-	-	A	B	B	-	A	B	B	B	B	B	B	B	B	B	B	-	B	A	A	A	-	B	B	-	-	A	B
GBS15_34369001	B	A	-	-	A	-	B	A	-	B	A	-	A	A	B	-	-	-	-	A	A	-	A	B	B	-	A	B	B	B	B	B	B	B	B	B	B	-	B	A	A	A	-	B	B	-	-	A	B
GBS15_34461708	B	B	-	-	A	-	B	A	-	B	A	-	A	-	B	-	-	-	a	B	-	-	A	B	B	-	A	-	B	B	B	B	B	B	B	B	B	-	B	A	A	A	-	-	B	-	-	A	B
GBS15_34469989	B	A	-	-	-	-	B	A	-	B	A	-	A	A	B	-	-	-	-	A	-	-	A	B	B	-	A	B	B	B	B	B	B	B	B	B	B	-	-	A	A	A	-	B	B	-	-	A	B
GBS15_34485980	B	-	-	-	A	-	B	A	-	B	A	-	-	A	B	-	-	-	-	-	A	-	A	B	B	-	A	B	B	B	B	B	B	B	B	B	B	-	B	A	A	A	-	B	B	-	-	A	B
GBS15_34486046	B	-	-	-	A	-	B	A	-	B	A	-	-	A	B	-	-	-	-	A	A	-	A	B	B	-	A	B	B	B	B	B	B	B	B	B	B	-	B	A	A	A	-	B	B	-	-	A	B
GBS15_34697667	B	-	-	-	A	-	B	A	-	B	A	-	A	A	B	-	-	-	-	B	A	-	A	B	B	-	A	B	B	-	B	B	B	-	B	-	B	-	A	B	A	A	-	-	B	-	-	A	B
GBS15_34762344	B	-	-	-	A	-	B	A	-	B	A	-	A	A	-	-	-	-	A	-	-	-	A	B	B	-	A	-	B	B	B	B	B	B	B	B	B	-	B	A	A	A	-	-	B	-	-	A	B
GBS15_34773618	B	A	-	-	A	-	B	A	-	B	A	-	A	A	B	-	-	-	-	-	-	-	A	B	B	-	A	B	B	B	B	B	B	B	B	-	B	-	B	A	A	A	-	-	B	-	-	A	B
GBS15_34773746	B	A	-	-	A	-	B	A	-	B	A	-	A	A	B	-	-	-	-	-	-	-	A	B	B	-	A	B	B	B	B	B	B	B	B	-	B	-	B	A	A	A	-	-	B	-	-	A	B
GBS15_34847216	B	A	-	-	A	-	B	A	-	B	A	-	A	A	B	-	-	-	-	-	A	-	A	B	B	-	A	B	-	B	B	B	B	B	B	-	B	-	B	A	A	A	-	B	B	-	-	A	B
GBS15_34881310	B	-	-	-	A	-	B	A	-	B	A	-	A	A	B	-	-	-	-	-	A	-	A	B	B	-	A	-	B	B	B	B	B	B	B	-	B	-	B	A	A	A	-	B	-	-	-	-	B
GBS15_34881318	B	-	-	-	A	-	B	A	-	B	A	-	A	A	B	-	-	-	-	-	A	-	A	B	B	-	A	-	B	B	B	B	B	B	B	-	B	-	B	A	A	A	-	B	B	-	-	-	B
GBS15_34881368	B	-	-	-	A	-	B	A	-	B	A	-	A	A	B	-	-	-	-	-	A	-	A	B	B	-	A	-	B	B	B	B	B	B	B	-	B	-	B	A	A	A	-	B	B	-	-	-	B
GBS15_34915076	B	A	-	-	A	-	B	A	-	B	A	-	A	A	B	-	-	-	-	A	A	-	A	B	B	-	A	B	B	B	B	B	B	B	B	B	B	-	B	A	A	A	-	B	B	-	-	-	B
GBS15_34915274	B	A	-	-	A	-	B	A	-	B	A	-	A	A	B	-	-	-	-	A	A	-	A	B	B	-	A	B	-	B	B	B	B	B	B	B	B	-	B	A	A	A	-	B	B	-	-	A	B
GBS15_34915561	B	A	-	-	A	-	B	A	-	B	A	-	A	A	B	-	-	-	A	A	-	-	A	B	B	-	A	B	B	B	B	B	B	B	B	B	B	-	B	A	A	A	-	B	B	-	-	A	B
GBS15_35057675	B	-	-	-	A	-	B	A	-	B	A	-	A	-	B	-	-	-	-	-	-	-	A	B	B	-	A	B	B	B	B	B	B	B	B	B	B	-	B	A	A	A	-	-	B	-	-	A	B
GBS15_35352616	B	A	-	-	A	-	B	A	-	B	A	-	A	A	B	-	-	-	-	A	A	-	A	B	B	-	A	B	B	B	B	B	B	B	B	B	B	-	B	A	A	A	-	B	B	-	-	A	B
GBS15_35352699	B	A	-	-	A	-	B	A	-	B	A	-	A	A	B	-	-	-	-	A	A	-	A	B	B	-	A	B	B	B	B	B	B	B	B	B	B	-	B	A	A	A	-	B	B	-	-	A	B
GBS15_35438625	B	-	-	-	A	-	B	A	-	B	A	-	A	A	B	-	-	-	-	A	-	-	A	B	B	-	A	B	B	B	B	B	B	B	B	B	B	-	B	A	A	A	-	-	B	-	-	-	B
GBS15_35444407	B	-	-	-	A	-	B	A	-	B	A	-	A	-	B	-	-	-	-	A	-	-	A	B	B	-	A	B	B	B	-	B	B	B	B	-	B	-	B	A	A	A	-	B	B	-	-	A	B
GBS15_35483485	B	-	-	-	A	-	B	A	-	-	A	-	A	A	-	-	-	-	-	A	A	-	A	B	B	-	-	B	B	B	B	B	B	B	B	B	B	-	B	A	A	A	-	B	B	-	-	-	B
GBS15_35504327	B	-	-	-	A	-	-	A	-	B	A	-	A	A	B	-	-	-	-	A	A	-	A	B	B	-	A	B	B	B	B	B	B	B	B	-	B	-	B	A	A	A	-	B	B	-	-	A	B
GBS15_35510463	B	-	-	-	A	-	B	A	-	B	A	-	A	-	B	-	-	-	B	-	A	-	A	B	B	-	A	B	B	B	B	B	B	B	B	B	B	-	B	A	A	A	-	B	B	-	-	-	B
GBS15_35528377	B	-	-	-	A	-	B	A	-	B	A	-	A	A	B	-	-	-	-	A	A	-	A	B	B	-	A	B	B	B	B	B	B	B	B	B	B	-	B	A	A	A	-	B	B	-	-	A	B
GBS15_35886861	B	A	-	-	A	-	B	A	-	B	A	-	A	-	B	-	-	-	-	-	A	-	A	B	B	-	A	B	B	B	B	B	B	B	B	B	B	-	B	A	A	A	-	B	B	-	-	-	B
GBS15_35886915	B	A	-	-	A	-	B	A	-	B	A	-	A	A	B	-	-	-	-	-	A	-	A	B	B	-	A	B	B	B	B	B	B	B	B	B	B	-	B	A	A	A	-	B	B	-	-	-	B
GBS15_35920116	B	-	-	-	A	-	B	A	-	B	A	-	A	A	B	-	-	-	A	B	-	-	A	B	B	-	A	B	B	-	B	B	B	B	B	-	B	-	B	A	B	A	-	-	B	-	-	a	B
GBS15_35920675	B	-	-	-	A	-	B	A	-	B	A	-	A	-	B	-	-	-	-	A	-	-	A	B	B	-	A	B	B	B	B	B	B	B	B	B	B	-	B	A	A	A	-	B	B	-	-	A	B
GBS15_36024412	B	A	-	-	A	-	B	A	-	B	A	-	A	-	B	-	-	-	-	A	-	-	A	B	B	-	A	-	B	B	B	B	B	B	B	B	B	-	B	A	A	A	-	B	B	-	-	-	B
GBS15_36024502	B	A	-	-	A	-	B	A	-	B	A	-	A	-	B	-	-	-	-	A	-	-	A	B	B	-	A	-	B	B	B	B	B	B	B	B	B	-	B	A	A	A	-	B	B	-	-	-	B
GBS15_36029399	B	-	-	-	-	-	B	-	-	B	A	-	-	-	B	-	-	-	-	A	A	-	A	B	B	-	A	B	B	B	B	B	B	B	B	B	B	-	B	A	-	-	-	B	B	-	-	-	B
GBS15_36029506	B	-	-	-	A	-	B	A	-	B	A	-	A	A	B	-	-	-	-	-	-	-	A	B	B	-	A	B	B	B	B	B	B	B	B	B	B	-	B	A	A	A	-	B	B	-	-	A	B
GBS15_36042056	B	-	-	-	A	-	-	A	-	B	A	-	A	A	B	-	-	-	-	-	A	-	A	B	B	-	A	B	B	B	B	B	B	B	B	-	B	-	B	A	A	A	-	B	B	-	-	A	B
GBS15_36042109	b	-	-	-	A	-	-	A	-	b	A	-	A	A	b	-	-	-	-	-	A	-	A	b	b	-	A	b	b	b	b	b	b	b	b	-	b	-	b	A	A	A	-	b	b	-	-	A	b
GBS15_36042219	B	-	-	-	A	-	-	A	-	B	A	-	A	A	B	-	-	-	-	A	A	-	A	B	B	-	A	B	B	B	B	B	B	B	B	-	B	-	B	A	A	A	-	B	B	-	-	A	B
GBS15_36042233	B	-	-	-	A	-	-	A	-	B	A	-	A	A	B	-	-	-	-	A	A	-	A	B	B	-	A	B	B	B	B	B	B	-	B	-	B	-	B	A	A	A	-	B	B	-	-	A	B
GBS15_36063480	B	-	-	-	A	-	B	A	-	B	A	-	-	A	B	-	-	-	-	A	A	-	A	B	B	-	A	B	B	B	B	B	B	B	B	B	B	-	B	A	A	A	-	B	B	-	-	A	B
GBS15_36063524	B	-	-	-	A	-	B	A	-	B	A	-	-	A	B	-	-	-	-	A	A	-	A	B	B	-	A	B	B	B	B	B	B	B	B	B	B	-	B	A	A	A	-	B	B	-	-	A	B
GBS15_36063627	B	A	-	-	A	-	B	A	-	B	A	-	-	A	B	-	-	-	B	A	-	-	A	B	B	-	-	-	-	B	B	B	B	B	B	-	B	-	B	A	A	A	-	B	B	-	-	A	B
GBS15_36163204	B	-	-	-	A	-	B	A	-	B	A	-	A	-	B	-	-	-	-	-	A	-	A	B	B	-	A	B	B	B	B	B	B	B	B	-	B	-	B	A	A	A	-	B	B	-	-	-	B
GBS15_36163303	B	A	-	-	A	-	B	A	-	B	A	-	A	A	B	-	-	-	-	A	A	-	A	B	B	-	A	B	B	B	-	B	B	B	B	B	B	-	B	A	A	A	-	B	B	-	-	A	B
GBS15_36163857	B	-	-	-	A	-	B	A	-	B	A	-	A	A	B	-	-	-	-	-	A	-	A	B	B	-	A	B	B	B	B	B	B	B	B	B	B	-	B	A	A	A	-	B	B	-	-	A	B
GBS15_36212641	B	A	-	-	A	-	B	A	-	B	A	-	A	A	B	-	-	-	B	A	A	-	A	B	B	-	A	B	B	B	B	B	B	B	B	B	B	-	B	A	A	A	-	B	B	-	-	A	B
GBS15_36266175	B	A	-	-	A	-	B	A	-	B	A	-	A	A	B	-	-	-	-	-	A	-	A	B	B	-	A	B	B	B	B	B	B	B	B	B	B	-	B	A	A	A	-	B	B	-	-	A	B
GBS15_36291803	B	-	-	-	A	-	B	A	-	-	A	-	A	A	-	-	-	-	-	A	A	-	A	B	B	-	A	-	B	B	B	B	B	B	B	B	B	-	B	A	A	A	-	B	B	-	-	A	B
GBS15_36300361	B	-	-	-	A	-	B	A	-	B	A	-	-	A	B	-	-	-	-	A	-	-	A	B	B	-	A	B	B	-	B	B	B	B	B	B	B	-	B	A	A	A	-	B	B	-	-	A	B
GBS15_36388229	B	A	-	-	A	-	B	A	-	B	A	-	A	A	B	-	-	-	-	-	A	-	A	B	B	-	A	B	B	B	B	B	B	B	B	B	B	-	B	A	A	A	-	B	B	-	-	A	B
GBS15_36600376	B	-	-	-	-	-	B	A	-	B	A	-	A	A	B	-	-	-	A	A	A	-	A	B	B	-	A	B	B	B	B	B	B	B	B	B	B	-	B	A	A	A	-	B	B	-	-	A	B
GBS15_36867651	B	-	-	-	A	-	B	A	-	B	A	-	A	A	B	-	-	-	B	-	-	-	A	B	B	-	A	B	B	B	B	B	B	B	B	B	B	-	B	A	A	A	-	B	B	-	-	A	B
GBS15_36869028	B	-	-	-	A	-	B	A	-	B	A	-	A	-	B	-	-	-	-	A	-	-	A	B	B	-	A	B	B	B	B	B	B	-	B	-	B	-	B	A	A	A	-	-	B	-	-	-	B
GBS15_37038014	B	-	-	-	A	-	B	A	-	B	A	-	A	-	-	-	-	-	-	-	-	-	A	B	B	-	A	B	B	B	B	B	-	-	B	-	B	-	B	A	A	A	-	B	B	-	-	A	B
GBS15_37055063	B	-	-	-	A	-	B	-	-	B	A	-	A	A	-	-	-	-	B	-	A	-	A	B	B	-	A	B	B	B	B	B	B	B	B	B	B	-	B	A	A	A	-	B	B	-	-	-	B
GBS15_37055347	B	-	-	-	A	-	B	A	-	B	A	-	A	A	-	-	-	-	B	-	A	-	A	B	B	-	A	B	B	B	B	B	B	B	B	-	B	-	B	A	A	-	-	B	B	-	-	-	B
GBS15_37210867	B	-	-	-	A	-	B	A	-	B	A	-	A	A	B	-	-	-	A	A	A	-	A	B	B	-	A	B	B	-	B	B	B	B	B	B	B	-	B	A	A	A	-	-	B	-	-	A	B
GBS15_37210986	B	-	-	-	-	-	B	A	-	B	A	-	A	A	B	-	-	-	A	-	-	-	A	B	B	-	A	B	B	-	B	B	B	B	B	-	B	-	B	A	A	A	-	-	B	-	-	A	B
GBS15_37231227	B	A	-	-	A	-	B	A	-	B	A	-	A	A	B	-	-	-	-	A	A	-	A	B	B	-	A	B	B	B	B	B	B	B	B	B	B	-	B	A	A	A	-	B	B	-	-	A	B
GBS15_37259108	B	-	-	-	-	-	B	A	-	B	A	-	-	A	B	-	-	-	A	-	A	-	A	B	B	-	A	B	B	B	B	B	B	B	B	B	B	-	B	A	A	A	-	B	B	-	-	A	B
GBS15_37285138	B	-	-	-	A	-	B	A	-	B	A	-	A	A	B	-	-	-	-	A	A	-	A	B	B	-	-	B	B	-	B	B	B	B	B	B	B	-	B	A	A	A	-	-	B	-	-	A	B
GBS15_37287009	B	A	-	-	A	-	B	A	-	B	A	-	A	A	B	-	-	-	-	A	A	-	A	B	B	-	A	B	B	B	B	B	B	B	B	B	B	-	B	A	A	A	-	B	B	-	-	A	B
GBS15_37287109	B	-	-	-	A	-	B	A	-	B	A	-	A	A	B	-	-	-	-	A	A	-	A	B	B	-	A	B	B	B	B	B	B	B	B	-	B	-	B	A	A	A	-	B	B	-	-	A	B
GBS15_37325618	B	-	-	-	A	-	B	A	-	B	A	-	A	-	-	-	-	-	-	-	A	-	A	B	B	-	A	B	B	B	B	B	B	B	B	-	B	-	B	A	A	A	-	B	B	-	-	-	B
GBS15_37357531	B	-	-	-	A	-	B	A	-	-	A	-	A	-	B	-	-	-	-	-	-	-	A	B	B	-	A	-	B	B	B	B	B	B	B	B	B	-	B	A	A	A	-	B	B	-	-	-	B
GBS15_37357618	B	-	-	-	A	-	B	A	-	-	A	-	A	-	B	-	-	-	-	-	-	-	A	B	B	-	A	-	B	B	B	B	B	B	B	B	B	-	B	A	A	A	-	B	B	-	-	-	B
GBS15_37357770	B	-	-	-	A	-	B	A	-	-	A	-	A	-	B	-	-	-	-	-	-	-	A	B	B	-	A	-	B	B	B	B	B	B	B	-	B	-	B	A	A	A	-	B	B	-	-	-	B
GBS15_37357812	B	-	-	-	A	-	B	A	-	-	A	-	A	-	B	-	-	-	-	-	-	-	A	B	B	-	A	-	B	B	B	B	B	B	B	-	B	-	B	A	A	A	-	B	B	-	-	-	B
GBS15_37383844	B	A	-	-	A	-	B	A	-	-	A	-	A	A	B	-	-	-	A	A	A	-	A	B	B	-	A	B	B	B	B	B	B	B	B	-	B	-	B	A	A	A	-	B	B	-	-	A	B
GBS15_37429821	B	-	-	-	A	-	B	A	-	B	A	-	A	-	B	-	-	-	A	-	-	-	A	B	B	-	-	B	B	B	B	B	B	-	B	B	B	-	B	A	A	A	-	B	B	-	-	-	B
GBS15_37434272	B	-	-	-	A	-	B	A	-	B	A	-	A	A	B	-	-	-	-	A	A	-	A	-	-	-	A	B	B	B	B	B	B	B	B	B	B	-	B	A	A	A	-	B	B	-	-	A	B
GBS15_37434317	B	-	-	-	A	-	B	A	-	B	A	-	A	A	B	-	-	-	-	A	A	-	A	-	B	-	A	B	B	B	B	B	B	B	B	B	B	-	B	A	A	A	-	B	B	-	-	A	B
GBS15_37434507	B	-	-	-	A	-	B	A	-	B	A	-	A	A	B	-	-	-	-	A	-	-	A	B	B	-	A	-	B	B	B	B	B	B	B	B	B	-	B	A	-	A	-	B	B	-	-	-	B
GBS15_37551781	b	-	-	-	A	-	B	A	-	B	A	-	A	A	B	-	-	-	B	-	A	-	A	b	b	-	A	b	b	b	B	B	b	B	b	b	B	-	b	A	-	A	-	B	B	-	-	A	b
GBS15_37729590	B	-	-	-	A	-	B	A	-	B	A	-	A	A	B	-	-	-	-	A	A	-	A	B	B	-	A	B	B	B	B	B	B	B	-	B	B	-	B	A	A	A	-	B	B	-	-	A	B
GBS15_38002776	B	-	-	-	-	-	B	A	-	B	A	-	A	-	B	-	-	-	-	A	A	-	A	B	B	-	A	B	B	B	B	B	B	B	B	B	B	-	B	A	A	A	-	-	B	-	-	A	B
GBS15_38002862	B	A	-	-	A	-	B	A	-	B	A	-	A	A	B	-	-	-	-	A	A	-	A	B	B	-	A	B	B	B	B	B	B	B	B	B	B	-	B	A	A	A	-	-	B	-	-	A	B
GBS15_38002947	B	A	-	-	A	-	B	A	-	B	A	-	A	A	B	-	-	-	-	A	A	-	A	B	B	-	A	B	B	B	B	B	B	B	B	B	B	-	B	A	A	A	-	B	B	-	-	A	B
GBS15_38002966	-	A	-	-	A	-	B	A	-	B	A	-	A	A	B	-	-	-	-	A	A	-	A	B	B	-	A	B	B	B	B	B	B	B	B	B	B	-	B	A	A	A	-	B	B	-	-	A	B
GBS15_38002982	B	A	-	-	A	-	B	a	-	B	a	-	A	a	B	-	-	-	A	A	A	-	a	B	B	-	A	B	B	B	B	B	B	B	B	B	B	-	B	A	a	A	-	B	B	-	-	a	B
GBS15_38002994	B	A	-	-	A	-	B	a	-	B	a	-	A	a	B	-	-	-	A	A	A	-	a	B	B	-	A	B	B	B	B	B	B	B	B	B	B	-	B	A	a	A	-	B	B	-	-	a	B
GBS15_38003046	-	A	-	-	A	-	B	A	-	B	A	-	A	A	-	-	-	-	-	A	A	-	A	B	B	-	A	B	B	-	B	B	B	B	B	B	B	-	B	A	A	A	-	-	B	-	-	A	B
GBS15_38033832	B	-	-	-	A	-	B	A	-	B	A	-	A	A	B	-	-	-	-	A	A	-	A	B	B	-	-	B	B	B	B	B	B	B	B	B	B	-	B	A	A	A	-	B	B	-	-	A	B
GBS15_38073424	B	-	-	-	A	-	B	A	-	B	A	-	A	A	B	-	-	-	-	A	A	-	A	B	B	-	A	B	B	B	B	B	B	B	B	B	B	-	B	A	A	A	-	B	B	-	-	-	B
GBS15_38073500	B	-	-	-	A	-	B	A	-	B	A	-	A	A	B	-	-	-	-	A	A	-	A	B	B	-	A	B	B	B	B	B	B	B	B	-	B	-	B	A	A	A	-	B	B	-	-	A	B
GBS15_38108319	B	-	-	-	A	-	B	A	-	B	A	-	A	A	B	-	-	-	-	A	A	-	A	B	B	-	A	B	B	B	B	B	B	B	B	-	B	-	B	A	A	A	-	B	B	-	-	A	B
GBS15_38272779	B	-	-	-	A	-	-	A	-	B	A	-	A	A	B	-	-	-	A	-	-	-	-	B	B	-	A	B	B	B	B	B	B	B	B	B	B	-	B	A	-	A	-	-	B	-	-	-	B
GBS15_38272883	B	-	-	-	A	-	-	A	-	B	A	-	A	A	B	-	-	-	A	-	-	-	-	B	B	-	A	B	B	B	B	B	B	B	B	B	B	-	B	A	A	A	-	-	B	-	-	A	B
GBS15_38287090	B	-	-	-	A	-	B	A	-	B	A	-	A	A	B	-	-	-	-	A	A	-	A	B	B	-	A	B	B	B	B	B	B	B	B	-	B	-	B	A	A	A	-	-	B	-	-	-	B
GBS15_38287133	B	-	-	-	A	-	B	A	-	B	A	-	A	A	B	-	-	-	B	A	A	-	A	B	B	-	A	B	B	B	B	B	B	B	B	B	B	-	B	A	A	A	-	B	B	-	-	-	B
GBS15_38287224	B	-	-	-	A	-	B	A	-	B	A	-	A	A	B	-	-	-	B	A	A	-	A	B	B	-	A	B	B	B	B	B	B	B	B	-	B	-	B	A	A	A	-	-	B	-	-	-	B
GBS15_38287252	B	-	-	-	A	-	B	A	-	B	A	-	A	A	B	-	-	-	-	A	A	-	A	B	B	-	A	B	B	B	B	B	B	B	B	-	B	-	B	A	A	A	-	-	B	-	-	-	B
GBS15_38302807	B	-	-	-	-	-	B	A	-	B	A	-	-	A	-	-	-	-	-	-	-	-	A	B	B	-	A	B	B	B	B	B	B	B	B	-	B	-	B	A	A	A	-	B	B	-	-	-	B
GBS15_38302879	B	A	-	-	A	-	B	A	-	B	A	-	A	A	-	-	-	-	-	-	A	-	A	B	B	-	A	B	B	B	B	B	B	B	B	B	B	-	B	A	A	A	-	B	B	-	-	A	B
GBS15_38309070	B	-	-	-	A	-	B	A	-	B	A	-	A	A	B	-	-	-	A	-	A	-	A	B	B	-	A	B	B	B	B	B	B	B	B	B	B	-	B	A	-	A	-	B	B	-	-	A	B
GBS15_38359082	B	-	-	-	-	-	B	A	-	B	A	-	A	A	B	-	-	-	-	-	A	-	A	B	B	-	A	-	B	B	B	B	B	B	B	-	B	-	B	A	A	A	-	-	B	-	-	-	B
GBS15_38360367	B	-	-	-	A	-	B	A	-	B	A	-	A	A	B	-	-	-	-	A	A	-	A	B	B	-	A	B	B	B	B	B	B	B	B	-	B	-	B	A	A	A	-	B	B	-	-	A	B
GBS15_38533525	B	A	-	-	A	-	B	A	-	B	A	-	A	A	B	-	-	-	A	A	A	-	A	B	B	-	A	B	B	B	B	B	B	B	B	B	B	-	B	A	A	A	-	B	B	-	-	A	B
GBS15_38741713	B	-	-	-	A	-	B	A	-	B	-	-	A	A	-	-	-	-	-	A	A	-	A	B	B	-	A	B	B	B	B	B	B	B	B	B	B	-	B	A	A	A	-	B	B	-	-	A	B
GBS15_38901727	B	A	-	-	A	-	B	A	-	B	A	-	A	A	B	-	-	-	A	A	A	-	A	B	B	-	A	B	B	B	B	B	-	B	B	B	B	-	B	A	A	A	-	B	B	-	-	A	B
GBS15_38904404	B	-	-	-	A	-	B	A	-	B	A	-	A	A	B	-	-	-	-	A	A	-	A	B	B	-	A	B	B	B	B	B	B	B	B	B	B	-	B	A	A	A	-	B	B	-	-	A	B
GBS15_39005556	B	A	-	-	A	-	B	A	-	B	A	-	A	-	-	-	-	-	-	-	-	-	A	B	-	-	A	B	B	B	B	B	B	B	B	-	B	-	B	A	A	A	-	B	B	-	-	-	B
GBS15_39584147	B	A	-	-	A	-	B	B	-	B	A	-	A	A	B	-	-	-	A	A	A	-	A	B	B	-	A	B	B	B	B	B	B	B	B	B	B	-	B	A	A	A	-	B	B	-	-	A	B
GBS15_39857904	B	A	-	-	A	-	B	A	-	B	A	-	A	A	A	-	-	-	A	-	A	-	A	B	A	-	A	b	B	B	B	B	A	B	B	B	B	-	A	A	A	A	-	A	B	-	-	A	B
GBS15_40105514	B	-	-	-	A	-	B	B	-	B	A	-	A	A	B	-	-	-	A	A	A	-	A	B	B	-	A	B	B	B	B	B	B	B	B	B	B	-	B	A	A	A	-	B	A	-	-	A	B
GBS15_40777373	B	-	-	-	A	-	B	B	-	B	A	-	A	A	B	-	-	-	B	-	A	-	A	B	B	-	A	B	B	B	B	B	B	B	B	B	B	-	-	A	A	A	-	B	B	-	-	-	B
GBS15_40783630	B	-	-	-	A	-	B	B	-	-	A	-	A	A	B	-	-	-	-	A	A	-	A	B	B	-	A	B	B	B	B	B	B	B	B	B	B	-	B	A	-	A	-	-	B	-	-	A	B
GBS15_40790327	B	-	-	-	-	-	-	B	-	B	A	-	A	A	B	-	-	-	-	-	A	-	A	B	B	-	A	-	B	B	B	B	B	B	B	B	B	-	B	A	A	A	-	B	B	-	-	-	-
GBS15_40836611	B	-	-	-	A	-	B	B	-	B	A	-	A	A	-	-	-	-	-	-	A	-	A	B	B	-	A	B	B	B	B	B	B	B	B	B	B	-	B	A	A	A	-	B	B	-	-	A	B
GBS15_41130284	B	A	-	-	A	-	B	B	-	B	A	-	A	A	B	-	-	-	-	-	A	-	A	B	B	-	A	B	B	B	B	B	B	B	B	B	B	-	B	A	A	A	-	B	B	-	-	A	B
GBS15_41334530	B	A	-	-	A	-	B	B	-	-	A	-	A	A	B	-	-	-	A	A	A	-	A	B	B	-	A	B	B	B	B	B	B	B	B	-	B	-	B	A	A	A	-	B	B	-	-	-	B
GBS15_41476249	B	A	-	-	A	-	B	B	-	-	A	-	A	A	-	-	-	-	-	-	-	-	A	B	B	-	A	B	B	-	B	B	B	B	B	-	B	-	B	A	A	A	-	-	B	-	-	A	-
GBS15_41521820	B	-	-	-	A	-	B	B	-	B	A	-	A	A	-	-	-	-	A	A	A	-	A	B	-	-	A	-	B	B	-	-	-	B	B	-	B	-	-	A	A	A	-	B	B	-	-	A	B
GBS15_41542510	B	A	-	-	A	-	B	B	-	-	A	-	A	-	B	-	-	-	-	-	A	-	A	B	B	-	A	-	B	-	B	B	B	B	B	-	B	-	B	A	A	A	-	-	B	-	-	A	B
GBS15_41641976	B	A	-	-	A	-	B	B	-	B	A	-	A	A	B	-	-	-	A	A	-	-	A	B	B	-	A	B	B	B	B	B	B	-	-	B	B	-	B	A	A	A	-	B	B	-	-	-	B
GBS15_41642108	B	A	-	-	A	-	B	B	-	B	A	-	A	A	B	-	-	-	A	-	-	-	A	B	B	-	A	B	B	B	B	B	B	-	-	B	B	-	B	A	A	A	-	B	B	-	-	-	-
GBS15_41758944	B	A	-	-	A	-	B	B	-	B	A	-	A	-	-	-	-	-	A	-	-	-	A	B	B	-	A	-	B	B	B	B	B	-	B	-	B	-	B	A	A	A	-	-	B	-	-	A	B
GBS15_41981196	B	-	-	-	A	-	B	B	-	B	A	-	A	A	B	-	-	-	-	-	-	-	A	B	B	-	A	B	B	B	B	B	B	B	B	-	B	-	B	A	A	A	-	-	B	-	-	A	B
GBS15_42015957	B	-	-	-	A	-	B	B	-	B	A	-	A	A	B	-	-	-	-	A	-	-	A	B	-	-	A	-	-	B	-	B	B	B	B	B	-	-	B	-	A	A	-	-	B	-	-	A	B
GBS15_42015961	B	-	-	-	A	-	B	B	-	B	A	-	A	A	B	-	-	-	-	A	A	-	A	B	-	-	A	-	-	B	-	B	B	B	B	B	-	-	B	-	A	A	-	-	B	-	-	A	B
GBS15_42089001	B	A	-	-	A	-	B	B	-	B	A	-	A	A	B	-	-	-	-	A	A	-	A	B	B	-	A	B	B	B	B	B	B	B	B	B	B	-	B	A	A	A	-	-	B	-	-	A	B
GBS15_42254070	B	-	-	-	A	-	B	B	-	B	A	-	A	A	B	-	-	-	-	-	-	-	A	B	B	-	A	B	B	-	B	B	B	B	B	-	B	-	B	A	A	A	-	-	B	-	-	-	B
GBS15_42256076	B	A	-	-	A	-	B	B	-	B	A	-	A	A	B	-	-	-	-	A	A	-	A	B	B	-	A	B	B	B	B	B	B	B	B	B	B	-	B	A	A	A	-	B	B	-	-	-	B
GBS15_42290000	B	A	-	-	A	-	B	B	-	B	A	-	A	A	B	-	-	-	-	A	A	-	A	B	B	-	A	B	B	B	B	B	B	B	B	B	B	-	B	A	A	A	-	B	B	-	-	A	B
GBS15_42315107	B	-	-	-	A	-	B	B	-	B	A	-	A	A	B	-	-	-	-	A	A	-	A	B	B	-	A	-	B	B	B	B	B	B	B	B	B	-	B	A	A	A	-	B	B	-	-	A	B
GBS15_42354865	B	-	-	-	A	-	B	B	-	B	A	-	A	A	B	-	-	-	-	A	-	-	A	B	B	-	A	B	B	-	B	B	B	B	B	-	B	-	B	A	A	A	-	-	B	-	-	A	B
GBS15_42357992	B	A	-	-	A	-	B	B	-	B	A	-	A	A	B	-	-	-	B	A	A	-	A	B	B	-	A	B	B	B	B	B	B	B	B	B	B	-	B	A	-	A	-	B	B	-	-	A	B
GBS15_42441136	B	A	-	-	A	-	B	B	-	B	A	-	-	A	B	-	-	-	B	-	A	-	A	B	B	-	A	B	B	B	B	B	B	B	B	B	B	-	B	A	A	A	-	B	B	-	-	A	B
GBS15_42441220	B	A	-	-	A	-	B	B	-	B	A	-	-	A	B	-	-	-	B	-	A	-	A	B	B	-	A	B	B	B	B	B	B	B	B	B	B	-	B	A	A	A	-	B	B	-	-	A	B
GBS15_42442448	B	-	-	-	A	-	B	B	-	B	A	-	A	A	B	-	-	-	-	A	A	-	A	B	B	-	A	B	B	B	B	B	B	B	B	B	B	-	B	A	A	A	-	-	B	-	-	A	B
GBS15_42528559	B	-	-	-	A	-	B	B	-	B	A	-	A	A	B	-	-	-	-	A	A	-	A	B	B	-	A	B	B	B	B	B	B	B	B	B	B	-	B	A	A	A	-	B	B	-	-	A	B
GBS15_42553267	B	a	-	-	a	-	B	B	-	B	A	-	A	A	B	-	-	-	A	A	A	-	a	B	B	-	a	B	A	B	B	B	B	B	B	B	B	-	B	A	a	a	-	-	B	-	-	-	B
GBS15_42557741	B	A	-	-	A	-	B	B	-	B	A	-	A	-	B	-	-	-	A	A	A	-	A	B	B	-	A	B	B	B	B	B	B	B	B	B	B	-	B	A	A	A	-	-	B	-	-	A	B
GBS15_42557832	B	A	-	-	A	-	B	B	-	B	A	-	A	-	B	-	-	-	A	A	A	-	A	B	B	-	A	B	B	B	B	B	B	B	B	B	B	-	B	A	A	A	-	-	B	-	-	A	B
GBS15_42557897	B	-	-	-	A	-	B	B	-	B	A	-	A	A	B	-	-	-	-	-	-	-	-	B	B	-	A	B	B	B	B	B	B	B	B	B	B	-	B	A	A	A	-	-	B	-	-	A	B
GBS15_42557979	B	A	-	-	A	-	B	B	-	B	A	-	A	A	B	-	-	-	-	A	A	-	A	B	B	-	A	B	B	B	B	B	B	B	B	B	B	-	B	A	A	A	-	-	B	-	-	A	B
GBS15_42561382	B	A	-	-	A	-	B	B	-	B	A	-	-	A	B	-	-	-	-	-	A	-	A	B	B	-	A	B	B	B	B	B	B	B	B	B	B	-	B	A	A	A	-	B	B	-	-	A	-
GBS15_42561388	B	A	-	-	A	-	B	B	-	B	A	-	-	A	B	-	-	-	-	-	A	-	A	B	B	-	A	B	B	B	B	B	B	B	B	B	B	-	B	A	A	A	-	B	B	-	-	A	-
GBS15_42561412	B	A	-	-	A	-	B	B	-	B	A	-	-	A	B	-	-	-	-	A	A	-	A	B	B	-	A	B	B	B	B	B	B	B	B	B	B	-	B	A	A	A	-	B	B	-	-	A	-
GBS15_42561431	B	A	-	-	A	-	B	B	-	B	A	-	-	A	B	-	-	-	-	A	A	-	A	B	B	-	A	B	B	B	B	B	B	B	B	B	B	-	B	A	A	A	-	B	B	-	-	A	-
GBS15_42561500	B	A	-	-	A	-	B	B	-	B	A	-	A	A	B	-	-	-	-	A	A	-	A	B	B	-	A	B	B	B	B	B	B	B	B	B	B	-	B	A	A	A	-	B	B	-	-	A	B
GBS15_42561545	B	A	-	-	A	-	B	B	-	B	A	-	-	A	B	-	-	-	-	A	A	-	A	B	B	-	A	B	B	B	B	B	B	B	B	B	B	-	B	A	A	A	-	B	B	-	-	A	-
GBS15_42590624	B	-	-	-	A	-	-	B	-	B	A	-	A	A	-	-	-	-	A	A	-	-	A	B	B	-	A	-	B	-	B	B	B	B	B	-	B	-	B	A	A	A	-	B	B	-	-	-	-
GBS15_42590727	B	-	-	-	-	-	B	B	-	B	A	-	A	A	B	-	-	-	A	A	-	-	A	B	B	-	A	-	B	B	B	B	B	B	B	-	B	-	B	A	A	A	-	B	B	-	-	-	B
GBS15_42590766	B	-	-	-	A	-	B	B	-	B	A	-	A	A	B	-	-	-	A	A	A	-	A	B	B	-	A	-	B	B	B	B	B	B	B	B	B	-	B	A	A	A	-	B	B	-	-	A	B
GBS15_42590847	B	-	-	-	-	-	B	B	-	B	A	-	A	A	B	-	-	-	A	-	-	-	A	B	B	-	A	-	B	B	B	B	B	B	B	-	B	-	B	A	A	A	-	B	B	-	-	-	B
GBS15_42590879	B	-	-	-	A	-	B	B	-	B	A	-	A	A	B	-	-	-	A	-	-	-	A	B	B	-	A	-	B	B	B	B	B	B	B	-	B	-	B	A	A	A	-	B	B	-	-	-	B
GBS15_42597108	B	A	-	-	A	-	B	B	-	B	A	-	A	A	B	-	-	-	-	-	A	-	A	B	-	-	A	B	B	-	B	B	B	B	B	B	B	-	B	A	A	A	-	B	B	-	-	A	-
GBS15_42651277	B	A	-	-	A	-	B	B	-	B	A	-	A	A	B	-	-	-	-	-	A	-	A	B	B	-	A	B	B	B	B	B	B	B	B	B	B	-	B	A	A	A	-	B	B	-	-	A	B
GBS15_42651614	B	-	-	-	A	-	B	B	-	B	A	-	-	A	B	-	-	-	-	A	A	-	A	B	B	-	A	B	B	B	B	B	B	B	B	B	B	-	B	A	A	A	-	B	B	-	-	A	B
GBS15_42666021	B	A	-	-	A	-	B	B	-	B	A	-	A	A	B	-	-	-	A	-	A	-	A	B	B	-	A	B	B	B	B	B	B	B	B	-	B	-	B	A	A	A	-	B	B	-	-	A	B
GBS15_42671300	B	-	-	-	A	-	B	B	-	B	A	-	A	A	-	-	-	-	-	A	-	-	A	B	B	-	A	B	B	B	B	B	B	B	B	B	B	-	B	A	A	A	-	B	B	-	-	A	B
GBS15_42685631	B	-	-	-	A	-	B	B	-	B	A	-	A	A	B	-	-	-	-	-	A	-	A	B	B	-	A	B	B	B	B	B	B	B	B	B	B	-	B	A	A	A	-	B	B	-	-	A	B
GBS15_42685639	B	-	-	-	A	-	B	B	-	B	A	-	A	A	B	-	-	-	-	-	A	-	A	B	B	-	A	B	B	B	B	B	B	B	B	B	B	-	B	A	A	A	-	B	B	-	-	A	B
GBS15_42710769	B	A	-	-	A	-	B	B	-	B	A	-	A	A	B	-	-	-	-	A	-	-	A	B	B	-	A	B	B	B	B	B	B	B	B	B	B	-	B	A	A	A	-	B	B	-	-	A	B
GBS15_42743235	B	A	-	-	A	-	B	B	-	B	A	-	A	A	B	-	-	-	A	-	A	-	A	B	B	-	A	B	B	B	B	B	B	B	B	B	B	-	B	A	A	A	-	B	B	-	-	A	B
GBS15_42751194	B	-	-	-	A	-	B	B	-	B	A	-	A	A	-	-	-	-	-	A	-	-	A	B	B	-	A	B	B	-	B	B	B	B	B	B	B	-	B	A	A	A	-	-	B	-	-	-	B
GBS15_42751307	B	-	-	-	A	-	B	B	-	B	A	-	A	A	-	-	-	-	-	A	-	-	A	B	B	-	A	B	B	-	B	B	B	B	B	B	B	-	B	A	A	A	-	-	B	-	-	-	B
GBS15_42768536	B	-	-	-	A	-	B	B	-	B	A	-	A	A	B	-	-	-	-	A	A	-	A	B	B	-	A	B	B	B	B	B	B	B	B	B	-	-	B	A	A	A	-	B	B	-	-	A	B
GBS15_42962955	B	-	-	-	-	-	B	B	-	B	A	-	-	A	B	-	-	-	B	-	-	-	A	B	B	-	A	B	B	B	B	B	B	B	B	B	B	-	B	A	A	A	-	B	B	-	-	-	B
GBS15_42975137	B	A	-	-	A	-	B	B	-	B	A	-	A	A	B	-	-	-	-	A	A	-	A	B	B	-	A	B	B	B	B	B	B	B	B	B	B	-	B	A	A	A	-	B	B	-	-	A	B
GBS15_43002658	B	-	-	-	A	-	B	B	-	B	A	-	-	-	-	-	-	-	-	A	-	-	A	B	B	-	A	B	B	-	B	B	B	B	B	B	B	-	B	A	A	A	-	B	B	-	-	A	B
GBS15_43004214	B	A	-	-	A	-	B	B	-	B	A	-	A	A	B	-	-	-	A	A	A	-	A	B	B	-	A	B	B	B	-	B	B	B	B	B	B	-	B	A	A	A	-	-	B	-	-	A	B
GBS15_43028295	B	-	-	-	A	-	B	B	-	B	A	-	A	-	B	-	-	-	-	A	A	-	-	B	B	-	A	B	B	B	B	B	B	B	B	B	B	-	B	A	A	A	-	B	B	-	-	A	B
GBS15_43067890	B	A	-	-	A	-	B	B	-	-	A	-	-	-	B	-	-	-	A	A	-	-	A	B	B	-	-	-	B	B	B	B	B	B	B	-	B	-	B	A	A	A	-	-	B	-	-	-	B
GBS15_43070763	B	-	-	-	A	-	B	B	-	B	A	-	A	A	B	-	-	-	-	-	A	-	A	B	B	-	A	B	B	B	B	B	B	B	B	B	B	-	B	A	A	A	-	B	B	-	-	A	B
GBS15_43097101	B	A	-	-	A	-	B	B	-	B	A	-	A	-	B	-	-	-	-	A	A	-	A	B	B	-	A	B	B	B	B	B	B	B	B	B	B	-	B	A	-	A	-	B	B	-	-	-	B
GBS15_43097116	B	A	-	-	A	-	B	B	-	B	A	-	A	-	B	-	-	-	-	A	A	-	A	B	B	-	A	B	B	B	B	B	B	B	B	B	B	-	B	-	A	A	-	B	B	-	-	-	B
GBS15_43097445	B	-	-	-	-	-	B	B	-	B	A	-	A	A	B	-	-	-	-	A	-	-	A	B	-	-	A	B	B	B	B	B	B	B	B	B	B	-	B	A	A	A	-	B	B	-	-	A	B
GBS15_43097474	B	-	-	-	-	-	B	B	-	B	A	-	A	A	B	-	-	-	-	A	-	-	A	B	-	-	A	B	B	B	B	B	B	B	B	B	B	-	B	A	A	A	-	B	B	-	-	A	-
GBS15_43176072	B	-	-	-	A	-	B	B	-	B	A	-	A	A	B	-	-	-	B	A	A	-	A	B	B	-	A	B	B	B	B	B	B	B	-	-	-	-	B	A	A	A	-	B	B	-	-	A	B
GBS15_43221323	B	-	-	-	-	-	B	B	-	B	A	-	A	A	B	-	-	-	-	A	-	-	A	B	B	-	A	B	B	B	B	B	B	B	B	B	B	-	B	A	A	A	-	B	B	-	-	A	B
GBS15_43221354	B	-	-	-	-	-	B	B	-	B	A	-	A	A	B	-	-	-	-	A	A	-	A	B	B	-	A	B	B	B	B	B	B	B	B	B	B	-	B	A	A	A	-	B	B	-	-	A	B
GBS15_43222753	B	-	-	-	A	-	B	B	-	B	A	-	A	A	B	-	-	-	-	A	A	-	A	B	B	-	A	-	B	B	B	B	B	B	B	B	B	-	B	A	A	A	-	-	B	-	-	A	B
GBS15_43222820	B	-	-	-	A	-	B	B	-	B	A	-	A	A	B	-	-	-	-	A	A	-	A	B	B	-	A	-	B	B	B	B	B	B	B	B	B	-	B	A	A	A	-	-	B	-	-	-	B
GBS15_43327119	B	-	-	-	-	-	B	B	-	B	A	-	A	A	B	-	-	-	-	A	-	-	A	B	B	-	A	B	B	B	B	B	B	B	B	B	B	-	B	A	-	A	-	-	B	-	-	-	B
GBS15_43327218	B	-	-	-	-	-	B	B	-	B	A	-	-	A	-	-	-	-	-	A	-	-	A	B	B	-	A	B	B	B	B	B	B	-	B	B	B	-	B	A	-	A	-	-	B	-	-	-	-
GBS15_43379460	B	-	-	-	A	-	B	B	-	B	A	-	A	-	B	-	-	-	-	A	A	-	A	B	B	-	A	B	B	B	B	B	B	B	B	-	B	-	B	A	A	A	-	B	B	-	-	A	B
GBS15_43382043	B	-	-	-	A	-	B	B	-	B	A	-	A	A	B	-	-	-	-	-	-	-	A	B	B	-	-	B	B	B	B	B	B	B	B	B	B	-	B	A	A	A	-	B	B	-	-	-	B
GBS15_43389083	B	-	-	-	A	-	B	B	-	B	-	-	-	A	B	-	-	-	-	-	-	-	-	B	B	-	A	B	B	B	B	B	B	B	B	B	B	-	B	A	A	A	-	B	B	-	-	A	B
GBS15_43389160	B	-	-	-	A	-	B	B	-	B	-	-	-	A	-	-	-	-	-	-	-	-	A	B	B	-	A	B	B	B	B	B	B	B	B	-	B	-	B	A	A	A	-	B	B	-	-	A	B
GBS15_43389243	B	-	-	-	A	-	B	B	-	B	A	-	-	A	B	-	-	-	-	-	-	-	A	B	B	-	A	B	B	B	B	B	B	B	B	B	B	-	B	A	A	A	-	B	B	-	-	-	B
GBS15_43501820	B	A	-	-	A	-	B	B	-	B	A	-	A	A	B	-	-	-	-	A	A	-	A	B	B	-	A	B	B	B	B	B	B	B	B	B	B	-	B	A	A	A	-	B	B	-	-	A	B
GBS15_43501907	B	A	-	-	A	-	B	B	-	B	A	-	A	A	B	-	-	-	-	A	A	-	A	B	B	-	A	B	B	B	B	B	B	B	B	B	B	-	B	A	A	A	-	B	B	-	-	A	-
GBS15_43501965	B	-	-	-	A	-	B	B	-	B	A	-	A	A	B	-	-	-	-	-	A	-	A	B	B	-	A	B	B	B	B	B	B	B	B	B	B	-	B	A	A	A	-	B	B	-	-	A	B
GBS15_43502032	B	A	-	-	A	-	B	B	-	B	A	-	A	A	B	-	-	-	-	A	A	-	A	B	B	-	A	B	B	B	B	B	B	B	B	B	B	-	B	A	A	A	-	B	B	-	-	A	B
GBS15_43502917	B	A	-	-	A	-	B	B	-	B	A	-	A	A	B	-	-	-	A	B	A	-	A	B	B	-	A	B	B	B	B	B	B	B	B	B	B	-	B	A	A	A	-	B	B	-	-	A	B
GBS15_43503124	B	A	-	-	A	-	B	B	-	B	A	-	A	-	B	-	-	-	-	-	A	-	A	B	B	-	A	B	B	B	B	B	B	B	B	-	B	-	B	A	A	A	-	B	B	-	-	A	B
GBS15_43531489	B	A	-	-	A	-	B	B	-	B	A	-	A	A	B	-	-	-	A	A	A	-	A	B	B	-	A	A	B	B	A	B	B	B	B	A	B	-	B	A	A	A	-	B	B	-	-	A	A
GBS15_43531541	B	B	-	-	A	-	B	B	-	B	A	-	A	A	B	-	-	-	A	a	a	-	A	B	B	-	A	B	B	B	B	B	B	B	B	B	B	-	B	A	A	A	-	B	B	-	-	A	B
GBS15_43797178	B	A	-	-	A	-	B	B	-	B	A	-	-	A	B	-	-	-	-	A	A	-	-	B	B	-	A	B	B	B	B	B	B	B	B	B	B	-	B	A	A	A	-	B	B	-	-	A	B
GBS15_43797219	B	A	-	-	A	-	B	B	-	B	A	-	-	A	B	-	-	-	-	A	A	-	-	B	B	-	A	B	B	B	B	B	B	B	B	B	B	-	B	A	A	A	-	B	B	-	-	A	B
GBS15_43805973	B	-	-	-	A	-	B	B	-	B	A	-	A	A	B	-	-	-	-	A	-	-	A	B	B	-	A	B	B	B	B	B	B	B	B	-	B	-	B	A	A	A	-	B	B	-	-	A	B
GBS15_43955546	B	-	-	-	A	-	B	B	-	-	A	-	A	-	-	-	-	-	-	A	-	-	A	B	B	-	A	-	B	-	-	B	-	B	B	-	B	-	B	A	A	A	-	-	B	-	-	A	B
GBS15_43961810	B	A	-	-	A	-	B	B	-	B	A	-	A	-	B	-	-	-	-	A	-	-	A	B	B	-	A	B	B	B	B	B	B	B	B	B	B	-	B	A	A	A	-	B	B	-	-	-	B
GBS15_43962648	b	A	-	-	A	-	b	B	-	-	A	-	-	A	-	-	-	-	b	-	-	-	A	b	b	-	A	b	b	b	b	b	b	b	B	b	B	-	b	A	A	A	-	b	b	-	-	A	B
GBS15_43978517	B	-	-	-	A	-	B	B	-	B	A	-	-	B	B	-	-	-	-	-	A	-	B	B	B	-	A	B	B	B	B	B	B	B	B	B	B	-	B	A	A	A	-	-	B	-	-	-	B
GBS15_43978535	B	-	-	-	A	-	B	B	-	B	A	-	A	B	B	-	-	-	-	-	A	-	A	B	B	-	B	B	B	B	B	B	B	B	B	B	B	-	B	A	A	A	-	-	B	-	-	-	B
GBS15_43978579	B	-	-	-	A	-	B	B	-	B	-	-	-	B	B	-	-	-	-	-	A	-	A	B	B	-	A	B	B	B	B	B	B	B	B	B	B	-	B	A	A	A	-	-	B	-	-	-	B
GBS15_43978585	B	-	-	-	A	-	B	B	-	B	-	-	A	B	B	-	-	-	-	-	A	-	A	B	B	-	A	B	B	B	B	B	B	B	B	B	B	-	B	A	A	A	-	-	B	-	-	-	B
GBS15_43978913	B	-	-	-	A	-	B	B	-	B	A	-	-	-	B	-	-	-	B	-	A	-	A	B	B	-	A	B	B	B	B	B	B	B	B	B	B	-	B	-	B	A	-	B	B	-	-	a	B
GBS15_43978936	B	-	-	-	A	-	B	B	-	B	A	-	-	-	B	-	-	-	B	-	A	-	A	B	B	-	A	B	B	B	B	B	B	B	B	B	B	-	B	-	B	A	-	B	B	-	-	-	B
GBS15_44014115	B	A	-	-	A	-	B	B	-	B	A	-	A	A	B	-	-	-	-	-	A	-	A	B	B	-	A	B	B	B	B	B	B	B	B	-	B	-	B	A	A	A	-	B	B	-	-	A	B
GBS15_44031845	B	-	-	-	A	-	B	B	-	B	A	-	A	A	B	-	-	-	-	A	-	-	A	B	B	-	A	B	B	B	B	B	B	B	B	B	B	-	B	A	A	A	-	B	B	-	-	A	B
GBS15_44034419	B	-	-	-	A	-	B	B	-	B	A	-	-	-	B	-	-	-	-	-	-	-	A	B	B	-	A	B	-	B	B	B	-	B	B	B	B	-	B	A	A	A	-	-	B	-	-	-	B
GBS15_44037506	B	A	-	-	A	-	B	B	-	B	A	-	A	A	B	-	-	-	A	A	A	-	A	B	B	-	A	B	B	B	B	B	B	B	B	B	B	-	B	A	A	A	-	-	B	-	-	A	B
GBS15_44037567	B	A	-	-	A	-	B	B	-	B	A	-	A	A	B	-	-	-	A	A	A	-	A	B	B	-	A	B	B	B	B	B	B	B	B	B	B	-	B	A	A	A	-	B	B	-	-	A	B
GBS15_44037583	B	A	-	-	A	-	B	B	-	B	-	-	A	A	-	-	-	-	-	-	A	-	A	B	B	-	-	B	B	B	B	B	B	B	B	B	B	-	B	A	-	A	-	B	B	-	-	A	B
GBS15_44037609	B	A	-	-	A	-	B	B	-	B	A	-	A	A	A	-	-	-	A	A	A	-	A	B	B	-	A	B	B	B	B	B	A	B	B	B	B	-	B	A	A	A	-	-	B	-	-	A	B
GBS15_44037620	B	A	-	-	A	-	B	B	-	B	A	-	A	A	A	-	-	-	A	A	A	-	A	B	B	-	A	B	B	B	B	B	B	B	B	B	B	-	B	A	A	A	-	-	B	-	-	A	B
GBS15_44037625	B	A	-	-	A	-	B	B	-	B	A	-	A	A	B	-	-	-	A	A	A	-	A	B	A	-	A	B	B	B	B	A	B	B	B	B	B	-	B	A	A	A	-	-	B	-	-	A	B
GBS15_44037631	B	A	-	-	A	-	B	B	-	B	A	-	A	A	B	-	-	-	A	A	A	-	A	B	A	-	A	B	B	B	B	B	B	B	B	B	B	-	B	A	A	A	-	-	B	-	-	A	B
GBS15_44037637	B	-	-	-	A	-	B	B	-	B	A	-	A	A	B	-	-	-	-	A	A	-	A	B	-	-	A	B	B	B	B	B	B	B	B	B	B	-	B	A	A	A	-	-	B	-	-	A	B
GBS15_44038879	B	-	-	-	A	-	B	B	-	-	A	-	A	A	B	-	-	-	A	A	A	-	A	B	B	-	A	B	B	B	B	B	B	B	B	-	-	-	A	A	A	A	-	-	B	-	-	a	B
GBS15_44038911	B	-	-	-	A	-	A	B	-	B	A	-	A	A	B	-	-	-	A	A	A	-	A	B	B	-	A	B	B	B	A	B	B	B	B	-	B	-	A	A	A	A	-	B	B	-	-	A	B
GBS15_44038933	B	-	-	-	A	-	A	B	-	B	A	-	A	A	A	-	-	-	A	A	A	-	A	B	B	-	A	B	B	B	A	B	A	B	B	-	B	-	A	A	A	A	-	B	B	-	-	A	B
GBS15_44051406	B	-	-	-	A	-	B	B	-	B	A	-	A	A	B	-	-	-	-	A	-	-	A	B	B	-	A	B	B	B	B	B	B	B	B	B	B	-	B	A	A	A	-	B	B	-	-	A	B
GBS15_44062172	B	-	-	-	A	-	B	B	-	B	A	-	A	A	-	-	-	-	-	-	-	-	A	B	B	-	A	B	B	B	B	B	B	B	B	-	B	-	B	A	-	A	-	B	B	-	-	-	B
GBS15_44064332	B	-	-	-	A	-	B	B	-	B	A	-	-	A	B	-	-	-	-	-	A	-	A	B	B	-	A	B	B	B	B	B	B	B	B	B	B	-	B	A	A	A	-	B	B	-	-	A	B
GBS15_44064536	B	A	-	-	A	-	B	B	-	B	A	-	A	A	B	-	-	-	-	-	-	-	A	B	B	-	A	B	B	B	B	B	B	B	B	B	B	-	B	A	-	A	-	B	B	-	-	A	B
GBS15_44086133	B	A	-	-	A	-	B	B	-	B	A	-	A	A	B	-	-	-	-	A	A	-	A	B	B	-	A	B	B	B	B	B	B	B	B	B	B	-	B	A	A	A	-	B	B	-	-	A	B
GBS15_44106790	B	A	-	-	A	-	B	B	-	B	A	-	A	A	B	-	-	-	-	A	A	-	-	B	B	-	A	B	-	B	B	B	B	B	B	B	B	-	B	A	-	A	-	B	B	-	-	A	B
GBS15_44120136	B	-	-	-	A	-	B	B	-	B	A	-	-	-	B	-	-	-	-	-	-	-	A	B	B	-	-	B	B	B	B	B	B	B	B	B	B	-	B	A	A	A	-	-	B	-	-	A	B
GBS15_44138727	B	A	-	-	-	-	B	B	-	B	A	-	A	A	B	-	-	-	A	-	A	-	A	B	B	-	A	B	B	B	B	B	B	B	B	-	B	-	B	A	A	A	-	B	B	-	-	-	B
GBS15_44138768	B	-	-	-	A	-	B	B	-	B	A	-	A	A	B	-	-	-	-	-	-	-	A	B	B	-	A	B	B	B	B	B	B	B	B	-	B	-	B	A	A	A	-	B	B	-	-	A	B
GBS15_44224377	B	A	-	-	A	-	B	B	-	B	A	-	A	A	B	-	-	-	A	A	A	-	A	B	B	-	A	B	B	B	B	B	B	B	B	B	B	-	B	A	A	A	-	B	B	-	-	A	B
GBS15_44224395	B	A	-	-	A	-	B	B	-	B	A	-	A	A	B	-	-	-	-	A	A	-	A	B	B	-	A	B	B	B	B	B	B	B	B	B	B	-	B	A	A	A	-	B	B	-	-	A	B
GBS15_44224468	B	A	-	-	A	-	B	B	-	B	A	-	A	A	B	-	-	-	-	A	A	-	A	B	B	-	A	B	B	B	B	B	B	B	B	B	B	-	B	A	A	A	-	B	B	-	-	A	B
GBS15_44224482	B	A	-	-	A	-	B	B	-	B	A	-	A	A	B	-	-	-	-	A	A	-	A	B	B	-	A	B	B	B	-	B	B	B	B	B	B	-	B	A	A	A	-	B	B	-	-	A	B
GBS15_44235390	B	-	-	-	A	-	b	b	-	B	A	-	A	A	B	-	-	-	B	A	-	-	A	B	B	-	A	b	B	-	b	b	b	b	B	-	-	-	b	A	A	A	-	b	B	-	-	A	-
GBS15_44236383	B	-	-	-	A	-	-	B	-	B	A	-	-	A	-	-	-	-	-	A	A	-	A	B	B	-	A	B	B	B	B	B	B	B	B	-	B	-	B	A	A	A	-	B	B	-	-	A	B
GBS15_44240456	B	A	-	-	A	-	B	B	-	B	A	-	A	-	B	-	-	-	-	-	A	-	A	B	B	-	A	-	B	-	B	B	B	B	B	B	B	-	B	A	A	-	-	B	B	-	-	A	B
GBS15_44240487	B	A	-	-	A	-	B	B	-	B	A	-	A	-	B	-	-	-	-	-	A	-	A	B	B	-	A	-	B	-	B	B	B	B	B	B	B	-	B	A	A	A	-	B	B	-	-	A	B
GBS15_44240571	B	A	-	-	A	-	B	B	-	B	A	-	A	A	B	-	-	-	A	A	A	-	A	B	B	-	A	B	B	B	B	B	B	B	B	B	B	-	B	A	A	A	-	B	B	-	-	A	B
GBS15_44243599	B	-	-	-	A	-	B	B	-	B	A	-	A	A	B	-	-	-	-	A	A	-	A	B	B	-	A	B	B	-	B	B	B	B	B	-	B	-	B	A	A	A	-	B	B	-	-	A	B
GBS15_44243683	B	-	-	-	A	-	B	B	-	B	A	-	A	A	B	-	-	-	-	A	A	-	A	B	B	-	A	B	B	B	B	B	B	B	B	B	B	-	B	A	A	A	-	B	B	-	-	A	B
GBS15_44243713	B	-	-	-	A	-	B	B	-	B	A	-	-	A	B	-	-	-	-	A	A	-	A	B	B	-	A	B	B	-	B	B	B	B	B	-	B	-	B	A	A	A	-	B	B	-	-	A	B
GBS15_44273245	B	-	-	-	A	-	B	B	-	B	A	-	A	A	-	-	-	-	-	-	A	-	A	B	B	-	A	B	B	-	B	B	-	B	B	-	B	-	B	A	A	A	-	-	B	-	-	A	B
GBS15_44273343	B	-	-	-	A	-	B	B	-	B	A	-	A	A	B	-	-	-	-	A	A	-	A	B	B	-	A	B	B	B	B	B	B	B	B	B	B	-	B	A	A	A	-	-	B	-	-	A	B
GBS15_44273361	B	-	-	-	A	-	B	B	-	B	A	-	A	A	B	-	-	-	-	A	A	-	A	B	B	-	A	B	B	B	B	B	B	B	B	B	B	-	B	A	A	A	-	-	B	-	-	A	B
GBS15_44316968	B	A	-	-	A	-	B	B	-	-	A	-	A	A	-	-	-	-	-	A	A	-	A	B	B	-	A	B	B	B	B	B	B	B	B	-	B	-	B	A	A	A	-	B	B	-	-	A	B
GBS15_44335233	B	-	-	-	A	-	B	B	-	B	-	-	A	-	B	-	-	-	B	-	A	-	A	B	B	-	A	B	B	B	B	B	B	B	B	-	B	-	B	A	-	A	-	B	B	-	-	A	B
GBS15_44445058	B	-	-	-	A	-	B	B	-	B	A	-	A	A	B	-	-	-	-	A	A	-	-	B	B	-	A	-	B	B	B	B	B	B	B	-	B	-	B	A	A	A	-	B	B	-	-	A	B
GBS15_44445176	B	-	-	-	A	-	B	B	-	B	A	-	A	A	B	-	-	-	-	A	A	-	-	B	-	-	A	B	B	B	B	B	B	B	B	-	B	-	B	A	A	A	-	B	B	-	-	A	B
GBS15_44476593	B	-	-	-	A	-	B	B	-	B	A	-	A	A	B	-	-	-	-	A	A	-	A	B	B	-	A	B	B	B	B	B	B	B	B	-	B	-	B	A	A	A	-	B	B	-	-	A	B
GBS15_44476780	B	-	-	-	A	-	B	B	-	B	A	-	-	A	B	-	-	-	-	-	A	-	A	B	B	-	A	B	B	B	B	B	B	B	B	-	B	-	B	A	A	A	-	B	B	-	-	A	B
GBS15_44672239	B	A	-	-	A	-	B	B	-	-	A	-	A	A	B	-	-	-	A	A	A	-	A	B	-	-	A	-	B	-	B	B	B	B	B	-	B	-	-	A	A	A	-	-	B	-	-	A	B
GBS15_44772169	A	-	-	-	A	-	B	B	-	B	A	-	A	A	B	-	-	-	B	-	-	-	A	B	B	-	A	B	B	B	B	B	B	B	B	B	B	-	B	A	A	A	-	B	B	-	-	A	B
GBS15_44772576	A	-	-	-	A	-	B	B	-	B	A	-	A	-	B	-	-	-	B	-	-	-	-	B	B	-	A	B	B	B	B	B	B	B	B	-	B	-	B	A	A	A	-	B	B	-	-	A	B
GBS15_44813027	A	-	-	-	A	-	B	B	-	B	A	-	A	A	B	-	-	-	A	-	A	-	A	B	B	-	A	B	B	-	B	B	B	B	B	B	B	-	B	A	A	A	-	B	B	-	-	A	B
GBS15_45010063	A	A	-	-	A	-	B	B	-	-	A	-	A	A	B	-	-	-	-	A	A	-	A	B	-	-	A	B	B	B	-	B	-	B	B	-	B	-	B	A	A	A	-	B	B	-	-	A	B
GBS15_45010090	A	A	-	-	A	-	B	B	-	-	A	-	A	A	B	-	-	-	-	A	A	-	A	B	-	-	A	B	B	B	-	B	-	B	B	-	B	-	B	A	A	A	-	B	B	-	-	A	B
GBS15_45039852	A	-	-	-	A	-	B	B	-	B	A	-	-	A	-	-	-	-	-	-	A	-	A	B	B	-	A	B	B	B	B	B	B	B	B	B	B	-	B	A	A	A	-	-	B	-	-	A	B
GBS15_45044055	A	A	-	-	A	-	B	B	-	B	A	-	A	A	B	-	-	-	A	-	A	-	A	B	B	-	A	B	B	B	B	B	B	B	B	B	B	-	B	A	A	A	-	B	B	-	-	-	B
GBS15_45093505	A	-	-	-	A	-	B	B	-	B	A	-	A	A	B	-	-	-	-	-	A	-	A	B	B	-	A	B	B	B	B	B	B	B	B	B	B	-	B	A	A	A	-	B	B	-	-	A	B
GBS15_45108214	A	-	-	-	A	-	B	B	-	B	A	-	A	A	B	-	-	-	-	A	A	-	A	B	B	-	A	B	B	B	B	B	B	B	B	B	B	-	B	A	A	A	-	B	B	-	-	A	B
GBS15_45139596	A	A	-	-	A	-	B	B	-	B	A	-	A	A	B	-	-	-	-	-	-	-	A	B	B	-	A	B	B	B	B	B	B	B	B	-	B	-	B	A	A	A	-	B	B	-	-	A	B
GBS15_45312251	A	A	-	-	B	-	B	B	-	B	A	-	A	A	B	-	-	-	B	A	A	-	A	B	B	-	A	B	B	A	-	B	B	B	B	B	B	-	B	A	A	A	-	-	B	-	-	A	B
GBS15_45312673	A	-	-	-	B	-	B	B	-	B	A	-	A	-	-	-	-	-	B	-	-	-	A	B	B	-	A	B	B	A	B	B	B	B	B	B	B	-	B	-	A	A	-	-	B	-	-	A	B
GBS15_45320892	A	A	-	-	B	-	B	B	-	B	A	-	A	A	B	-	-	-	B	A	A	-	A	B	B	-	A	B	B	A	B	B	B	B	B	B	B	-	B	A	A	A	-	-	B	-	-	A	B
GBS15_45326025	A	A	-	-	B	-	B	B	-	B	A	-	A	A	B	-	-	-	B	A	A	-	A	B	B	-	A	B	B	A	B	B	B	B	B	B	B	-	B	A	A	A	-	B	B	-	-	A	B
GBS15_45326377	A	A	-	-	B	-	B	B	-	B	A	-	A	-	B	-	-	-	B	-	A	-	A	B	-	-	A	-	B	A	B	B	B	B	B	-	B	-	B	A	A	A	-	B	B	-	-	-	B
GBS15_45326567	A	A	-	-	B	-	-	B	-	B	A	-	A	-	B	-	-	-	B	-	A	-	A	B	B	-	A	B	B	A	B	B	B	B	B	B	B	-	B	A	-	A	-	B	B	-	-	-	-
GBS15_45382859	A	A	-	-	B	-	B	B	-	B	A	-	A	A	B	-	-	-	B	A	A	-	A	B	B	-	A	B	B	A	B	B	B	B	B	B	B	-	B	A	A	A	-	B	B	-	-	A	B
GBS15_45382883	A	A	-	-	B	-	B	B	-	B	A	-	A	A	B	-	-	-	B	A	A	-	A	B	B	-	A	B	B	A	B	B	B	B	B	-	B	-	B	A	A	A	-	B	B	-	-	A	B
GBS15_45560675	A	-	-	-	B	-	B	B	-	B	A	-	A	-	B	-	-	-	B	A	A	-	A	B	B	-	A	B	B	-	B	B	B	B	B	B	B	-	B	A	-	A	-	-	B	-	-	-	B
GBS15_45560711	A	-	-	-	B	-	B	B	-	B	A	-	A	-	B	-	-	-	B	A	A	-	A	B	B	-	A	B	B	-	B	B	B	B	B	B	B	-	B	A	-	A	-	-	B	-	-	-	B
GBS15_45560835	A	-	-	-	B	-	B	B	-	B	A	-	A	-	B	-	-	-	B	A	A	-	A	B	B	-	A	B	B	-	B	B	B	B	B	B	B	-	B	A	A	A	-	-	B	-	-	-	B
GBS15_45588560	A	A	-	-	B	-	B	B	-	B	A	-	A	A	B	-	-	-	B	A	A	-	A	B	B	-	A	B	B	A	-	B	-	B	B	B	B	-	B	A	A	A	-	B	B	-	-	A	B
GBS15_48676836	A	-	-	-	B	-	B	B	-	B	A	-	A	A	B	-	-	-	B	-	A	-	A	B	B	-	A	-	B	A	B	B	B	B	B	B	B	-	B	A	A	A	-	B	B	-	-	-	B
GBS15_50848521	A	A	-	-	B	-	B	A	-	B	A	-	B	-	-	-	-	-	B	A	A	-	A	B	B	-	B	B	B	A	B	B	B	B	B	B	B	-	A	A	B	A	-	A	B	-	-	-	B
GBS15_50892997	A	-	-	-	B	-	B	A	-	B	A	-	B	A	B	-	-	-	B	A	A	-	A	B	B	-	B	B	B	A	B	B	B	B	B	B	B	-	A	A	B	A	-	-	B	-	-	A	B
GBS15_50893131	A	-	-	-	B	-	B	A	-	B	A	-	B	A	B	-	-	-	B	A	A	-	A	B	B	-	B	B	B	A	B	B	B	B	B	B	B	-	A	A	B	A	-	-	B	-	-	A	B
GBS15_50895839	A	-	-	-	B	-	B	A	-	B	A	-	B	A	B	-	-	-	B	A	A	-	A	B	B	-	B	B	B	A	-	B	B	B	B	B	B	-	A	A	B	A	-	A	B	-	-	A	B
GBS15_50928923	A	-	-	-	B	-	B	A	-	B	A	-	B	A	B	-	-	-	B	A	A	-	A	B	B	-	B	B	B	A	B	B	B	B	B	B	B	-	A	A	B	A	-	A	B	-	-	A	B
GBS15_50929008	A	A	-	-	B	-	B	A	-	B	A	-	B	A	B	-	-	-	B	A	A	-	A	B	B	-	B	B	B	A	B	B	B	B	B	B	B	-	A	A	B	A	-	A	B	-	-	A	B
GBS15_51189807	A	-	-	-	B	-	B	A	-	B	A	-	B	A	B	-	-	-	B	-	-	-	A	-	B	-	B	B	B	-	B	B	A	B	B	-	B	-	A	A	B	A	-	-	B	-	-	A	B
GBS15_51189857	A	-	-	-	B	-	B	A	-	B	A	-	B	A	B	-	-	-	B	-	A	-	A	-	B	-	B	B	B	-	B	B	A	B	B	B	B	-	A	A	B	A	-	A	B	-	-	A	B
GBS15_51202522	A	-	-	-	B	-	B	A	-	B	A	-	-	A	B	-	-	-	B	-	-	-	A	B	B	-	B	B	B	A	B	B	A	B	B	B	B	-	A	A	B	A	-	A	B	-	-	A	B
GBS15_51349031	A	-	-	-	-	-	B	A	-	B	A	-	B	A	B	-	-	-	B	-	A	-	A	B	B	-	B	A	B	A	B	B	A	-	B	-	B	-	A	A	B	A	-	A	B	-	-	A	B
GBS15_51352689	-	-	-	-	B	-	B	A	-	B	A	-	B	A	B	-	-	-	B	-	A	-	A	B	B	-	B	A	B	A	B	B	A	B	B	B	B	-	A	A	B	A	-	A	B	-	-	A	B
GBS15_51417360	A	-	-	-	B	-	B	A	-	B	-	-	B	A	B	-	-	-	B	-	-	-	A	B	B	-	B	A	B	A	B	B	A	B	B	B	B	-	A	A	B	A	-	A	B	-	-	A	B
GBS15_51417472	A	-	-	-	B	-	B	A	-	B	A	-	B	A	B	-	-	-	B	-	-	-	A	B	B	-	B	A	B	A	B	B	A	B	B	B	B	-	A	A	B	A	-	A	B	-	-	A	B
GBS15_51457874	A	-	-	-	B	-	B	A	-	B	A	-	B	A	B	-	-	-	B	A	A	-	A	B	-	-	B	A	B	A	-	B	A	B	B	-	B	-	A	A	B	A	-	A	B	-	-	A	B
GBS15_51519726	A	-	-	-	B	-	B	A	-	B	A	-	B	A	B	-	-	-	B	A	A	-	A	B	B	-	B	A	B	A	B	B	A	B	B	B	B	-	A	A	B	A	-	A	B	-	-	A	B
GBS15_51632277	A	-	-	-	B	-	B	A	-	B	A	-	B	A	B	-	-	-	B	A	A	-	A	B	B	-	B	A	B	A	B	B	A	B	B	B	B	-	A	A	B	A	-	A	B	-	-	A	B
GBS15_51632350	A	-	-	-	B	-	B	A	-	B	A	-	B	A	B	-	-	-	B	A	A	-	A	B	B	-	B	A	B	A	B	B	A	B	B	B	B	-	A	A	B	A	-	A	B	-	-	A	B
GBS15_51632401	A	-	-	-	-	-	B	A	-	B	A	-	B	A	B	-	-	-	B	A	A	-	A	B	B	-	-	A	B	A	B	B	A	B	B	-	B	-	A	A	B	A	-	A	B	-	-	A	-
GBS15_51632560	A	-	-	-	-	-	B	A	-	B	A	-	B	A	B	-	-	-	B	A	A	-	A	B	B	-	B	A	B	A	B	B	A	B	B	B	B	-	A	A	B	A	-	A	B	-	-	A	-
GBS15_51645531	A	-	-	-	B	-	B	A	-	B	A	-	B	A	B	-	-	-	B	-	A	-	A	B	B	-	-	A	B	A	B	B	A	B	B	B	B	-	A	A	B	A	-	-	B	-	-	A	B
GBS15_51663125	A	-	-	-	B	-	B	A	-	B	A	-	B	-	B	-	-	-	B	-	A	-	A	B	B	-	B	A	B	A	B	B	A	B	B	B	B	-	A	A	B	A	-	-	B	-	-	A	B
GBS15_51663250	A	-	-	-	B	-	B	A	-	B	A	-	B	A	B	-	-	-	B	A	-	-	A	B	B	-	B	A	B	A	B	B	A	B	B	B	B	-	A	A	B	A	-	A	B	-	-	A	B
GBS15_51666010	A	-	-	-	B	-	B	A	-	B	A	-	B	A	B	-	-	-	B	A	A	-	A	B	B	-	B	A	B	A	B	B	A	B	B	B	B	-	A	A	B	A	-	A	B	-	-	A	B
GBS15_52173116	A	-	-	-	B	-	B	A	-	-	A	-	-	A	B	-	-	-	B	A	-	-	A	B	B	-	B	A	B	-	-	B	A	B	B	B	B	-	A	A	B	A	-	A	B	-	-	A	B
GBS15_52468587	A	-	-	-	B	-	B	A	-	B	A	-	B	A	B	-	-	-	B	-	A	-	A	B	B	-	B	A	B	A	A	A	A	B	B	-	B	-	A	A	B	A	-	A	B	-	-	A	B
GBS15_52468655	A	A	-	-	B	-	B	A	-	B	A	-	-	A	B	-	-	-	B	A	-	-	A	B	B	-	B	-	B	A	A	A	A	B	B	B	B	-	A	A	B	A	-	A	B	-	-	A	B
GBS15_52478955	A	-	-	-	B	-	B	A	-	B	A	-	B	A	B	-	-	-	B	A	A	-	A	B	B	-	B	A	-	A	A	A	A	B	B	B	B	-	A	A	B	A	-	A	B	-	-	A	B
GBS15_52557653	A	-	-	-	B	-	B	A	-	B	A	-	B	A	B	-	-	-	B	A	A	-	-	B	B	-	B	A	-	A	A	A	B	B	B	-	B	-	A	A	B	A	-	-	B	-	-	A	B
GBS15_52708211	A	-	-	-	B	-	B	A	-	B	A	-	B	A	B	-	-	-	B	A	A	-	A	B	B	-	B	A	-	A	-	A	B	B	B	B	B	-	A	A	B	A	-	A	B	-	-	-	B
GBS15_52708223	A	-	-	-	B	-	B	A	-	B	A	-	B	A	B	-	-	-	B	A	A	-	A	B	B	-	B	A	-	A	A	A	B	B	B	B	B	-	A	A	B	A	-	A	B	-	-	-	B
GBS15_52708498	A	-	-	-	B	-	B	A	-	B	A	-	B	A	B	-	-	-	B	-	A	-	A	B	B	-	B	A	-	A	A	A	B	B	B	B	B	-	A	A	B	A	-	A	B	-	-	-	B
GBS15_52855549	A	-	-	-	B	-	B	A	-	B	A	-	B	-	-	-	-	-	B	A	A	-	A	B	B	-	B	A	-	A	A	A	B	B	B	-	B	-	B	A	B	A	-	-	B	-	-	-	B
GBS15_52855638	A	-	-	-	B	-	B	A	-	-	A	-	B	A	B	-	-	-	B	-	A	-	A	B	B	-	B	A	-	A	A	A	B	B	B	B	B	-	B	A	B	A	-	A	B	-	-	A	B
GBS15_52855826	A	-	-	-	B	-	B	A	-	B	A	-	B	A	B	-	-	-	B	A	A	-	A	B	B	-	B	A	-	A	A	A	B	B	B	B	B	-	B	A	B	A	-	A	B	-	-	A	B
GBS15_52918669	A	-	-	-	B	-	B	A	-	B	A	-	B	A	A	-	-	-	B	A	A	-	A	-	B	-	B	A	-	A	A	A	B	B	B	B	B	-	B	A	B	A	-	A	B	-	-	A	B
GBS15_52951492	A	-	-	-	B	-	B	A	-	B	A	-	-	A	-	-	-	-	B	-	-	-	A	B	B	-	B	A	-	A	A	A	B	B	B	-	B	-	B	A	B	A	-	-	B	-	-	A	B
GBS15_52951530	A	-	-	-	B	-	B	A	-	B	A	-	-	A	-	-	-	-	-	A	-	-	A	B	B	-	B	A	-	A	A	A	B	B	B	B	B	-	B	A	B	A	-	A	B	-	-	A	B
GBS15_53433281	A	-	-	-	B	-	-	A	-	B	A	-	B	A	B	-	-	-	B	A	A	-	A	B	B	-	B	-	-	A	A	A	B	B	B	-	B	-	B	A	B	A	-	A	B	-	-	A	B
GBS15_53433335	A	-	-	-	B	-	B	A	-	B	A	-	B	A	B	-	-	-	B	A	A	-	A	B	B	-	B	B	-	A	A	A	B	B	B	B	B	-	B	A	B	A	-	A	B	-	-	A	B
GBS15_53433373	A	-	-	-	B	-	B	A	-	B	A	-	B	A	B	-	-	-	B	A	A	-	A	B	B	-	B	-	-	A	A	A	B	B	B	-	B	-	B	A	B	A	-	A	B	-	-	A	B
GBS15_53433524	A	-	-	-	B	-	B	A	-	B	A	-	B	A	B	-	-	-	B	-	A	-	A	B	-	-	B	B	-	A	-	A	B	B	B	B	B	-	B	A	B	A	-	-	B	-	-	-	B
GBS15_53447249	A	-	-	-	B	-	B	-	-	B	A	-	B	A	B	-	-	-	B	A	A	-	A	B	B	-	B	B	-	A	A	A	B	B	B	B	B	-	B	A	B	A	-	A	B	-	-	A	B
GBS15_53465041	A	B	-	-	B	-	B	A	-	B	A	-	B	A	B	-	-	-	B	A	A	-	A	B	B	-	B	B	-	A	A	A	B	B	B	B	B	-	B	A	B	A	-	A	B	-	-	A	B
GBS15_53487047	A	-	-	-	B	-	B	A	-	B	A	-	B	A	B	-	-	-	B	A	A	-	A	B	B	-	B	B	-	A	A	A	B	B	B	B	B	-	B	A	B	A	-	A	B	-	-	A	B
GBS15_53487741	A	-	-	-	B	-	B	A	-	B	A	-	B	A	B	-	-	-	B	A	A	-	A	B	B	-	B	B	-	A	A	A	B	B	B	B	B	-	B	A	B	A	-	-	B	-	-	A	B
GBS15_53525872	a	-	-	-	B	-	B	a	-	B	a	-	B	a	B	-	-	-	B	-	-	-	a	A	B	-	B	B	A	a	a	A	B	B	B	-	B	-	B	A	B	a	-	a	B	-	-	a	B
[truncated: 47 more columns]
